# Supplementary material for: Intestinal neuropod cell GUCY2C regulates visceral pain
Source: J Clin Invest. 2023 Feb 15;133(4):e165578. doi: 10.1172/JCI165578 (PMC9927949; doi:10.1172/JCI165578)
Supplement: Supplemental data set 1 [file jci-133-165578-s009.xlsx]

## Sheet: sheet1
GO term ID	user interface reference code	GO domain	GO term name	GO term name - hierarchical structure	GO parent term ID	GSEA p-value	GSEA 'gene cluster' FDR corrected p-value	genes - hgnc_id	genes - hgnc_symbol	genes - your genelist input
GO:0045202		CC	synapse	synapse		3.89687e-06	5.65045e-05	HGNC:3757;HGNC:3758;HGNC:3403;HGNC:9388;HGNC:9390;HGNC:10934;HGNC:13476;HGNC:3711;HGNC:2464;HGNC:9248;HGNC:17787;HGNC:31822;HGNC:13733;HGNC:268;HGNC:3015;HGNC:4449;HGNC:12684;HGNC:6766;HGNC:1768;HGNC:17062;HGNC:13531;HGNC:17867;HGNC:6153;HGNC:4088;HGNC:9664;HGNC:16075;HGNC:29478;HGNC:3014;HGNC:933;HGNC:3387;HGNC:1426;HGNC:2309;HGNC:11003;HGNC:19665;HGNC:18601;HGNC:4913;HGNC:10003;HGNC:4401;HGNC:2…	FLOT1;FLOT2;STX2;PRKAR1A;PRKAR1B;SLC18A1;TTYH1;FKBP1A;VCAN;PPFIA4;LIN7A;PLCXD3;CDH23;ADORA3;DPYSL3;GPC1;VGF;MADD;CDH9;HABP4;ATP8A1;NPTN;ITGB1;GABRG3;PTPRA;RAB33B;ROGDI;DPYSL2;BACE1;EPHA3;CADPS;CPLX1;SLC29A1;STXBP5;RTN4R;HIP1;RGS7;GNB5;GRK3;GAD2;PRKN;PTPRN2;NECAP1;SCRN1;APPL1;STXBP1;PPP3CC;HAP1;MARCKS;MARCKSL1;GDI1;RABEP1;ERC1;UNC13A;SNAP47;ARHGAP44;PCLO;RIMBP2;RIMS2;CACNA2D1;CACNA1A;CACNA1H;GABRA…	MGI:1100500;MGI:103309;MGI:108059;MGI:104878;MGI:97759;MGI:106684;MGI:1889007;MGI:95541;MGI:102889;MGI:1915757;MGI:2135609;MGI:2442605;MGI:1890219;MGI:104847;MGI:1349762;MGI:1194891;MGI:1343180;MGI:2444672;MGI:107433;MGI:1891713;MGI:1330848;MGI:108077;MGI:96610;MGI:95624;MGI:97808;MGI:1330805;MGI:1913299;MGI:1349763;MGI:1346542;MGI:99612;MGI:1350922;MGI:104727;MGI:1927073;MGI:1926058;MGI:2136886;…
GO:0097060	A1	CC	synaptic membrane	├─ synaptic membrane	GO:0045202	0.109821	0.151658	HGNC:17867;HGNC:6153;HGNC:4088;HGNC:9664	NPTN;ITGB1;GABRG3;PTPRA	MGI:108077;MGI:96610;MGI:95624;MGI:97808
GO:0099243	A2	CC	extrinsic component of synaptic membrane	│ ├─ extrinsic component of synaptic membrane	GO:0097060
GO:0099699	A3	CC	integral component of synaptic membrane	│ └─ integral component of synaptic membrane	GO:0097060	0.101851	0.147684	HGNC:6153;HGNC:4088;HGNC:9664	ITGB1;GABRG3;PTPRA	MGI:96610;MGI:95624;MGI:97808
GO:0098793	B1	CC	presynapse	├─ presynapse	GO:0045202	3.05515e-07	8.85994e-06	HGNC:16075;HGNC:29478;HGNC:3014;HGNC:933;HGNC:3387;HGNC:1426;HGNC:2309;HGNC:3757;HGNC:11003;HGNC:19665;HGNC:18601;HGNC:4913;HGNC:10003;HGNC:4401;HGNC:290;HGNC:4093;HGNC:8607;HGNC:9677;HGNC:24539;HGNC:22192;HGNC:24035;HGNC:9248;HGNC:11444;HGNC:9316;HGNC:4812;HGNC:6759;HGNC:7142;HGNC:4226;HGNC:17677;HGNC:17072;HGNC:23150;HGNC:30669;HGNC:29096;HGNC:13406;HGNC:30339;HGNC:17283;HGNC:3758;HGNC:1399;HGN…	RAB33B;ROGDI;DPYSL2;BACE1;EPHA3;CADPS;CPLX1;FLOT1;SLC29A1;STXBP5;RTN4R;HIP1;RGS7;GNB5;GRK3;GAD2;PRKN;PTPRN2;NECAP1;SCRN1;APPL1;PPFIA4;STXBP1;PPP3CC;HAP1;MARCKS;MARCKSL1;GDI1;RABEP1;ERC1;UNC13A;SNAP47;ARHGAP44;PCLO;RIMBP2;RIMS2;FLOT2;CACNA2D1;NPTN;CACNA1A;CACNA1H;GABRA2;GRM4;CACNA1D;NRG1;STX1A;HCN1;PIP5K1C;SNAP91;VAMP4;PICK1;ANXA5;RAB3B;RAB3C;SYN2;ATP6V1B2;ATP6V1F;ATP6V1G1;SLC18A2;TMEM163;SLC6A7;A…	MGI:1330805;MGI:1913299;MGI:1349763;MGI:1346542;MGI:99612;MGI:1350922;MGI:104727;MGI:1100500;MGI:1927073;MGI:1926058;MGI:2136886;MGI:1099804;MGI:1346089;MGI:101848;MGI:87941;MGI:95634;MGI:1355296;MGI:107418;MGI:1914852;MGI:1917188;MGI:1920243;MGI:1915757;MGI:107363;MGI:107162;MGI:1261831;MGI:96907;MGI:97143;MGI:99846;MGI:1860236;MGI:2151013;MGI:3051532;MGI:1915076;MGI:2144423;MGI:1349390;MGI:2443…
GO:0099523	B2	CC	presynaptic cytosol	│ ├─ presynaptic cytosol	GO:0098793	0.0118414	0.0346803	HGNC:11444;HGNC:9316;HGNC:4812;HGNC:6759;HGNC:7142;HGNC:19665;HGNC:4226;HGNC:17677;HGNC:17072	STXBP1;PPP3CC;HAP1;MARCKS;MARCKSL1;STXBP5;GDI1;RABEP1;ERC1	MGI:107363;MGI:107162;MGI:1261831;MGI:96907;MGI:97143;MGI:1926058;MGI:99846;MGI:1860236;MGI:2151013
GO:0099569	B3	CC	presynaptic cytoskeleton	│ ├─ presynaptic cytoskeleton	GO:0098793
GO:0099182	B12	CC	presynaptic intermediate filament cytoskeleton	│ │ ├─ presynaptic intermediate filament cytoskeleton	GO:0099569
GO:0099143	B13	CC	presynaptic actin cytoskeleton	│ │ └─ presynaptic actin cytoskeleton	GO:0099569
GO:0048786	B4	CC	presynaptic active zone	│ ├─ presynaptic active zone	GO:0098793	0.00136693	0.00660683	HGNC:3757;HGNC:23150;HGNC:30669;HGNC:29096;HGNC:13406;HGNC:30339;HGNC:17283;HGNC:17072;HGNC:11444;HGNC:3758;HGNC:1399;HGNC:17867;HGNC:1388;HGNC:1395;HGNC:4076;HGNC:4596;HGNC:1391;HGNC:7997;HGNC:11433;HGNC:4845	FLOT1;UNC13A;SNAP47;ARHGAP44;PCLO;RIMBP2;RIMS2;ERC1;STXBP1;FLOT2;CACNA2D1;NPTN;CACNA1A;CACNA1H;GABRA2;GRM4;CACNA1D;NRG1;STX1A;HCN1	MGI:1100500;MGI:3051532;MGI:1915076;MGI:2144423;MGI:1349390;MGI:2443235;MGI:2152972;MGI:2151013;MGI:107363;MGI:103309;MGI:88295;MGI:108077;MGI:109482;MGI:1928842;MGI:95614;MGI:1351341;MGI:88293;MGI:96083;MGI:109355;MGI:1096392
GO:0098831	B14	CC	presynaptic active zone cytoplasmic component	│ │ ├─ presynaptic active zone cytoplasmic component	GO:0048786	0.0750423	0.120902	HGNC:13406;HGNC:30339;HGNC:17283;HGNC:17072;HGNC:11444	PCLO;RIMBP2;RIMS2;ERC1;STXBP1	MGI:1349390;MGI:2443235;MGI:2152972;MGI:2151013;MGI:107363
GO:0048787	B15	CC	presynaptic active zone membrane	│ │ └─ presynaptic active zone membrane	GO:0048786	0.036229	0.0750458	HGNC:3758;HGNC:1399;HGNC:17867;HGNC:1388;HGNC:1395;HGNC:4076;HGNC:4596;HGNC:1391;HGNC:7997;HGNC:11433;HGNC:4845	FLOT2;CACNA2D1;NPTN;CACNA1A;CACNA1H;GABRA2;GRM4;CACNA1D;NRG1;STX1A;HCN1	MGI:103309;MGI:88295;MGI:108077;MGI:109482;MGI:1928842;MGI:95614;MGI:1351341;MGI:88293;MGI:96083;MGI:109355;MGI:1096392
GO:0099029	B27	CC	anchored component of presynaptic active zone membrane	│ │ ├─ anchored component of presynaptic active zone membrane	GO:0048787			HGNC:3758;HGNC:1399	FLOT2;CACNA2D1	MGI:103309;MGI:88295
GO:0098891	B28	CC	extrinsic component of presynaptic active zone membrane	│ │ ├─ extrinsic component of presynaptic active zone membrane	GO:0048787
GO:0099059	B29	CC	integral component of presynaptic active zone membrane	│ │ └─ integral component of presynaptic active zone membrane	GO:0048787	0.046714	0.0846692	HGNC:17867;HGNC:1388;HGNC:1395;HGNC:4076;HGNC:4596;HGNC:1391;HGNC:7997;HGNC:11433;HGNC:4845	NPTN;CACNA1A;CACNA1H;GABRA2;GRM4;CACNA1D;NRG1;STX1A;HCN1	MGI:108077;MGI:109482;MGI:1928842;MGI:95614;MGI:1351341;MGI:88293;MGI:96083;MGI:109355;MGI:1096392
GO:0098833	B5	CC	presynaptic endocytic zone	│ ├─ presynaptic endocytic zone	GO:0098793			HGNC:8996;HGNC:14986	PIP5K1C;SNAP91	MGI:1298224;MGI:109132
GO:0098835	B16	CC	presynaptic endocytic zone membrane	│ │ └─ presynaptic endocytic zone membrane	GO:0098833			HGNC:8996;HGNC:14986	PIP5K1C;SNAP91	MGI:1298224;MGI:109132
GO:0098894	B30	CC	extrinsic component of presynaptic endocytic zone membrane	│ │ └─ extrinsic component of presynaptic endocytic zone membrane	GO:0098835			HGNC:14986	SNAP91	MGI:109132
GO:0098830	B6	CC	presynaptic endosome	│ ├─ presynaptic endosome	GO:0098793			HGNC:12645	VAMP4	MGI:1858730
GO:0098954	B17	CC	presynaptic endosome membrane	│ │ └─ presynaptic endosome membrane	GO:0098830			HGNC:12645	VAMP4	MGI:1858730
GO:0099067	B31	CC	integral component of presynaptic endosome membrane	│ │ └─ integral component of presynaptic endosome membrane	GO:0098954			HGNC:12645	VAMP4	MGI:1858730
GO:0008021	B7	CC	synaptic vesicle	│ ├─ synaptic vesicle	GO:0098793	0.0119587	0.0346803	HGNC:7142;HGNC:19665;HGNC:9394;HGNC:543;HGNC:8607;HGNC:9778;HGNC:30269;HGNC:11495;HGNC:854;HGNC:16832;HGNC:864;HGNC:10935;HGNC:25380;HGNC:11054;HGNC:13531;HGNC:11506;HGNC:11433;HGNC:16507;HGNC:9677;HGNC:30670;HGNC:868	MARCKSL1;STXBP5;PICK1;ANXA5;PRKN;RAB3B;RAB3C;SYN2;ATP6V1B2;ATP6V1F;ATP6V1G1;SLC18A2;TMEM163;SLC6A7;ATP8A1;SYP;STX1A;SYNPR;PTPRN2;SV2C;ATP6AP1	MGI:97143;MGI:1926058;MGI:894645;MGI:106008;MGI:1355296;MGI:1917158;MGI:1914545;MGI:103020;MGI:109618;MGI:1913394;MGI:1913540;MGI:106677;MGI:1919410;MGI:2147363;MGI:1330848;MGI:98467;MGI:109355;MGI:1919253;MGI:107418;MGI:1922459;MGI:109629
GO:0034592	B18	CC	synaptic vesicle lumen	│ │ ├─ synaptic vesicle lumen	GO:0008021
GO:0030672	B19	CC	synaptic vesicle membrane	│ │ └─ synaptic vesicle membrane	GO:0008021	0.0175108	0.0461648	HGNC:543;HGNC:8607;HGNC:9778;HGNC:30269;HGNC:11495;HGNC:854;HGNC:16832;HGNC:864;HGNC:10935;HGNC:25380;HGNC:11054;HGNC:13531;HGNC:11506;HGNC:11433;HGNC:16507;HGNC:9677;HGNC:30670;HGNC:868	ANXA5;PRKN;RAB3B;RAB3C;SYN2;ATP6V1B2;ATP6V1F;ATP6V1G1;SLC18A2;TMEM163;SLC6A7;ATP8A1;SYP;STX1A;SYNPR;PTPRN2;SV2C;ATP6AP1	MGI:106008;MGI:1355296;MGI:1917158;MGI:1914545;MGI:103020;MGI:109618;MGI:1913394;MGI:1913540;MGI:106677;MGI:1919410;MGI:2147363;MGI:1330848;MGI:98467;MGI:109355;MGI:1919253;MGI:107418;MGI:1922459;MGI:109629
GO:0098993	B32	CC	anchored component of synaptic vesicle membrane	│ │ ├─ anchored component of synaptic vesicle membrane	GO:0030672			HGNC:9778;HGNC:30269	RAB3B;RAB3C	MGI:1917158;MGI:1914545
GO:0098850	B33	CC	extrinsic component of synaptic vesicle membrane	│ │ ├─ extrinsic component of synaptic vesicle membrane	GO:0030672	0.214014	0.248256	HGNC:11495;HGNC:854;HGNC:16832;HGNC:864	SYN2;ATP6V1B2;ATP6V1F;ATP6V1G1	MGI:103020;MGI:109618;MGI:1913394;MGI:1913540
GO:0030285	B34	CC	integral component of synaptic vesicle membrane	│ │ └─ integral component of synaptic vesicle membrane	GO:0030672	0.0411512	0.079559	HGNC:10935;HGNC:25380;HGNC:11054;HGNC:13531;HGNC:11506;HGNC:11433;HGNC:16507;HGNC:9677;HGNC:30670;HGNC:868	SLC18A2;TMEM163;SLC6A7;ATP8A1;SYP;STX1A;SYNPR;PTPRN2;SV2C;ATP6AP1	MGI:106677;MGI:1919410;MGI:2147363;MGI:1330848;MGI:98467;MGI:109355;MGI:1919253;MGI:107418;MGI:1922459;MGI:109629
GO:0098992	B8	CC	neuronal dense core vesicle	│ ├─ neuronal dense core vesicle	GO:0098793	0.000329765	0.00318773	HGNC:10935;HGNC:30757;HGNC:10575;HGNC:7956;HGNC:286;HGNC:5289;HGNC:1399;HGNC:11329;HGNC:1033;HGNC:1426;HGNC:19665;HGNC:11513	SLC18A2;STXBP5L;SCG2;NPY1R;ADRB2;HTR1D;CACNA2D1;SST;BDNF;CADPS;STXBP5;SYT5	MGI:106677;MGI:2443815;MGI:103033;MGI:104963;MGI:87938;MGI:96276;MGI:88295;MGI:98326;MGI:88145;MGI:1350922;MGI:1926058;MGI:1926368
GO:0099013	B20	CC	neuronal dense core vesicle lumen	│ │ ├─ neuronal dense core vesicle lumen	GO:0098992
GO:0099012	B21	CC	neuronal dense core vesicle membrane	│ │ └─ neuronal dense core vesicle membrane	GO:0098992	0.00540473	0.0199288	HGNC:1426;HGNC:19665;HGNC:10935;HGNC:11513	CADPS;STXBP5;SLC18A2;SYT5	MGI:1350922;MGI:1926058;MGI:106677;MGI:1926368
GO:0098674	B35	CC	extrinsic component of neuronal dense core vesicle membrane	│ │ ├─ extrinsic component of neuronal dense core vesicle membrane	GO:0099012			HGNC:1426;HGNC:19665	CADPS;STXBP5	MGI:1350922;MGI:1926058
GO:0099066	B36	CC	integral component of neuronal dense core vesicle membrane	│ │ └─ integral component of neuronal dense core vesicle membrane	GO:0099012			HGNC:10935;HGNC:11513	SLC18A2;SYT5	MGI:106677;MGI:1926368
GO:0042734	B9	CC	presynaptic membrane	│ ├─ presynaptic membrane	GO:0098793	0.00126464	0.00660683	HGNC:6759;HGNC:7142;HGNC:2175;HGNC:11444;HGNC:19665;HGNC:6250;HGNC:6233;HGNC:6235;HGNC:6264;HGNC:239;HGNC:4030;HGNC:11054;HGNC:2159;HGNC:9681;HGNC:263;HGNC:30238;HGNC:4582;HGNC:11433;HGNC:1768;HGNC:11514;HGNC:1962;HGNC:6257;HGNC:3025;HGNC:1953;HGNC:4485;HGNC:7956;HGNC:13830	MARCKS;MARCKSL1;CNTN5;STXBP1;STXBP5;KCNH1;KCNC1;KCNC3;KCNJ3;ADCY8;FXYD6;SLC6A7;CNR1;PTPRS;ADORA2A;WLS;GRIK4;STX1A;CDH9;SYT7;CHRNB2;KCNJ11;DRD4;CHRM4;GPER1;NPY1R;CNTNAP2	MGI:96907;MGI:97143;MGI:3042287;MGI:107363;MGI:1926058;MGI:1341721;MGI:96667;MGI:96669;MGI:104742;MGI:1341110;MGI:1890226;MGI:2147363;MGI:104615;MGI:97815;MGI:99402;MGI:1915401;MGI:95817;MGI:109355;MGI:107433;MGI:1859545;MGI:87891;MGI:107501;MGI:94926;MGI:88399;MGI:1924104;MGI:104963;MGI:1914047
GO:0099026	B22	CC	anchored component of presynaptic membrane	│ │ ├─ anchored component of presynaptic membrane	GO:0042734	0.0670191	0.114327	HGNC:6759;HGNC:7142;HGNC:2175	MARCKS;MARCKSL1;CNTN5	MGI:96907;MGI:97143;MGI:3042287
GO:0098888	B23	CC	extrinsic component of presynaptic membrane	│ │ ├─ extrinsic component of presynaptic membrane	GO:0042734			HGNC:11444;HGNC:19665	STXBP1;STXBP5	MGI:107363;MGI:1926058
GO:0099056	B24	CC	integral component of presynaptic membrane	│ │ └─ integral component of presynaptic membrane	GO:0042734	0.00549761	0.0199288	HGNC:6250;HGNC:6233;HGNC:6235;HGNC:6264;HGNC:239;HGNC:4030;HGNC:11054;HGNC:2159;HGNC:9681;HGNC:263;HGNC:30238;HGNC:4582;HGNC:11433;HGNC:1768;HGNC:11514;HGNC:1962;HGNC:6257;HGNC:3025;HGNC:1953;HGNC:4485;HGNC:7956;HGNC:13830	KCNH1;KCNC1;KCNC3;KCNJ3;ADCY8;FXYD6;SLC6A7;CNR1;PTPRS;ADORA2A;WLS;GRIK4;STX1A;CDH9;SYT7;CHRNB2;KCNJ11;DRD4;CHRM4;GPER1;NPY1R;CNTNAP2	MGI:1341721;MGI:96667;MGI:96669;MGI:104742;MGI:1341110;MGI:1890226;MGI:2147363;MGI:104615;MGI:97815;MGI:99402;MGI:1915401;MGI:95817;MGI:109355;MGI:107433;MGI:1859545;MGI:87891;MGI:107501;MGI:94926;MGI:88399;MGI:1924104;MGI:104963;MGI:1914047
SYNGO:presyn_ribosome	B10	CC	presynaptic ribosome	│ ├─ presynaptic ribosome	GO:0098793
SYNGO:presyn_er	B11	CC	presynaptic ER	│ └─ presynaptic ER	GO:0098793
SYNGO:presyn_er_membrane	B25	CC	presynaptic ER membrane	│ ├─ presynaptic ER membrane	SYNGO:presyn_er
SYNGO:presyn_er_membrane_integral	B37	CC	integral component of presynaptic ER membrane	│ │ └─ integral component of presynaptic ER membrane	SYNGO:presyn_er_membrane
SYNGO:presyn_ser	B26	CC	presynaptic SER	│ └─ presynaptic SER	SYNGO:presyn_er
SYNGO:presyn_ser_membrane	B38	CC	presynaptic SER membrane	│ └─ presynaptic SER membrane	SYNGO:presyn_ser
SYNGO:presyn_ser_membrane_integral	B39	CC	integral component of presynaptic SER membrane	│ └─ integral component of presynaptic SER membrane	SYNGO:presyn_ser_membrane
GO:0043083	C1	CC	synaptic cleft	├─ synaptic cleft	GO:0045202	0.259364	0.289291	HGNC:108;HGNC:6492;HGNC:6484	ACHE;LAMC1;LAMA4	MGI:87876;MGI:99914;MGI:109321
GO:0098965	C2	CC	extracellular matrix of synaptic cleft	│ └─ extracellular matrix of synaptic cleft	GO:0043083
GO:0098794	D1	CC	postsynapse	├─ postsynapse	GO:0045202	0.0345207	0.0750458	HGNC:9392;HGNC:10935;HGNC:10064;HGNC:2309;HGNC:30238;HGNC:11003;HGNC:29843;HGNC:15590;HGNC:17748;HGNC:2157;HGNC:7997;HGNC:8607;HGNC:9390;HGNC:14085;HGNC:24035;HGNC:7727;HGNC:4812;HGNC:2695;HGNC:6759;HGNC:24476;HGNC:2928;HGNC:9394;HGNC:3390;HGNC:4076;HGNC:1957;HGNC:1962;HGNC:1955;HGNC:8592;HGNC:16062;HGNC:1461;HGNC:9059;HGNC:1459;HGNC:30669;HGNC:29096;HGNC:16626;HGNC:12687;HGNC:8996;HGNC:2904;HGNC…	PRKAR2B;SLC18A2;TRIM3;CPLX1;WLS;SLC29A1;NSMF;ARHGEF15;DACT1;CNN3;NRG1;PRKN;PRKAR1B;RTN4;APPL1;NEDD4;HAP1;DBN1;MARCKS;DLGAP4;DMD;PICK1;EPHA7;GABRA2;CHRNA3;CHRNB2;CHRNA1;PAK3;CRTC1;CAMK2B;PLCB4;CAMK1;SNAP47;ARHGAP44;RAPGEF4;VHL;PIP5K1C;DLG5;GRK3;DAPK1;IQSEC1;FYN;GRID2IP;DLG4;MPP2;NPTN;SHISA9;NETO1;LRFN4;PTPRT;CHRM4;CLSTN2;STX1A;NETO2;SNAP91;HIP1;RGS7;CACNA2D1;NBEA;KCNC3;KCNC1;CACNA1H;NRP1;FXYD6;SLC…	MGI:97760;MGI:106677;MGI:1860040;MGI:104727;MGI:1915401;MGI:1927073;MGI:1861755;MGI:3045246;MGI:1891740;MGI:1919244;MGI:96083;MGI:1355296;MGI:97759;MGI:1915835;MGI:1920243;MGI:97297;MGI:1261831;MGI:1931838;MGI:96907;MGI:2138865;MGI:94909;MGI:894645;MGI:95276;MGI:95614;MGI:87887;MGI:87891;MGI:87885;MGI:1339656;MGI:2142523;MGI:88257;MGI:107464;MGI:1098535;MGI:1915076;MGI:2144423;MGI:1917723;MGI:103…
GO:0099524	D2	CC	postsynaptic cytosol	│ ├─ postsynaptic cytosol	GO:0098794	0.481434	0.498628	HGNC:7727;HGNC:4812;HGNC:2695	NEDD4;HAP1;DBN1	MGI:97297;MGI:1261831;MGI:1931838
GO:0099571	D3	CC	postsynaptic cytoskeleton	│ ├─ postsynaptic cytoskeleton	GO:0098794			HGNC:6759;HGNC:2695	MARCKS;DBN1	MGI:96907;MGI:1931838
GO:0099160	D12	CC	postsynaptic intermediate filament cytoskeleton	│ │ ├─ postsynaptic intermediate filament cytoskeleton	GO:0099571
GO:0098871	D13	CC	postsynaptic actin cytoskeleton	│ │ ├─ postsynaptic actin cytoskeleton	GO:0099571			HGNC:2695	DBN1	MGI:1931838
GO:0150050	D14	CC	postsynaptic septin cytoskeleton	│ │ ├─ postsynaptic septin cytoskeleton	GO:0099571
GO:0099189	D15	CC	postsynaptic spectrin-associated cytoskeleton	│ │ └─ postsynaptic spectrin-associated cytoskeleton	GO:0099571
GO:0097444	D4	CC	spine apparatus	│ ├─ spine apparatus	GO:0098794
GO:0098897	D16	CC	spine apparatus membrane	│ │ └─ spine apparatus membrane	GO:0097444
GO:0099065	D30	CC	integral component of spine apparatus membrane	│ │ └─ integral component of spine apparatus membrane	GO:0098897
GO:0150051	D5	CC	postsynaptic Golgi apparatus	│ ├─ postsynaptic Golgi apparatus	GO:0098794
GO:0099572	D6	CC	postsynaptic specialization	│ ├─ postsynaptic specialization	GO:0098794	0.100236	0.147684	HGNC:24476;HGNC:2928;HGNC:9394;HGNC:3390;HGNC:4076;HGNC:1957;HGNC:1962;HGNC:1955;HGNC:8592;HGNC:16062;HGNC:1461;HGNC:9059;HGNC:1459;HGNC:30669;HGNC:2695;HGNC:29096;HGNC:16626;HGNC:12687;HGNC:8996;HGNC:2904;HGNC:290;HGNC:2674;HGNC:29112;HGNC:4037;HGNC:18464;HGNC:2903;HGNC:7220;HGNC:17867;HGNC:14085;HGNC:37231;HGNC:13823;HGNC:28456;HGNC:9682;HGNC:1953;HGNC:7997;HGNC:17448;HGNC:11433;HGNC:14644	DLGAP4;DMD;PICK1;EPHA7;GABRA2;CHRNA3;CHRNB2;CHRNA1;PAK3;CRTC1;CAMK2B;PLCB4;CAMK1;SNAP47;DBN1;ARHGAP44;RAPGEF4;VHL;PIP5K1C;DLG5;GRK3;DAPK1;IQSEC1;FYN;GRID2IP;DLG4;MPP2;NPTN;RTN4;SHISA9;NETO1;LRFN4;PTPRT;CHRM4;NRG1;CLSTN2;STX1A;NETO2	MGI:2138865;MGI:94909;MGI:894645;MGI:95276;MGI:95614;MGI:87887;MGI:87891;MGI:87885;MGI:1339656;MGI:2142523;MGI:88257;MGI:107464;MGI:1098535;MGI:1915076;MGI:1931838;MGI:2144423;MGI:1917723;MGI:103223;MGI:1298224;MGI:1918478;MGI:87941;MGI:1916885;MGI:1196356;MGI:95602;MGI:2176213;MGI:1277959;MGI:1858257;MGI:108077;MGI:1915835;MGI:1919805;MGI:2180216;MGI:2385612;MGI:1321152;MGI:88399;MGI:96083;MGI:1…
GO:0099091	D17	CC	postsynaptic specialization, intracellular component	│ │ ├─ postsynaptic specialization, intracellular component	GO:0099572
GO:0099634	D18	CC	postsynaptic specialization membrane	│ │ ├─ postsynaptic specialization membrane	GO:0099572	0.423719		HGNC:3390;HGNC:4076;HGNC:1957;HGNC:1962;HGNC:1955	EPHA7;GABRA2;CHRNA3;CHRNB2;CHRNA1	MGI:95276;MGI:95614;MGI:87887;MGI:87891;MGI:87885
GO:0098892	D31	CC	extrinsic component of postsynaptic specialization membrane	│ │ │ ├─ extrinsic component of postsynaptic specialization membrane	GO:0099634
GO:0099060	D32	CC	integral component of postsynaptic specialization membrane	│ │ │ └─ integral component of postsynaptic specialization membrane	GO:0099634	0.351193	0.377207	HGNC:3390;HGNC:4076;HGNC:1957;HGNC:1962;HGNC:1955	EPHA7;GABRA2;CHRNA3;CHRNB2;CHRNA1	MGI:95276;MGI:95614;MGI:87887;MGI:87891;MGI:87885
GO:0014069	D19	CC	postsynaptic density	│ │ ├─ postsynaptic density	GO:0099572	0.121719	0.160448	HGNC:8592;HGNC:16062;HGNC:1461;HGNC:9059;HGNC:1459;HGNC:30669;HGNC:2695;HGNC:29096;HGNC:16626;HGNC:12687;HGNC:8996;HGNC:2904;HGNC:290;HGNC:2674;HGNC:29112;HGNC:4037;HGNC:18464;HGNC:2903;HGNC:7220;HGNC:17867;HGNC:3390;HGNC:14085;HGNC:37231;HGNC:13823;HGNC:28456;HGNC:9682;HGNC:1953;HGNC:7997;HGNC:17448;HGNC:11433;HGNC:14644	PAK3;CRTC1;CAMK2B;PLCB4;CAMK1;SNAP47;DBN1;ARHGAP44;RAPGEF4;VHL;PIP5K1C;DLG5;GRK3;DAPK1;IQSEC1;FYN;GRID2IP;DLG4;MPP2;NPTN;EPHA7;RTN4;SHISA9;NETO1;LRFN4;PTPRT;CHRM4;NRG1;CLSTN2;STX1A;NETO2	MGI:1339656;MGI:2142523;MGI:88257;MGI:107464;MGI:1098535;MGI:1915076;MGI:1931838;MGI:2144423;MGI:1917723;MGI:103223;MGI:1298224;MGI:1918478;MGI:87941;MGI:1916885;MGI:1196356;MGI:95602;MGI:2176213;MGI:1277959;MGI:1858257;MGI:108077;MGI:95276;MGI:1915835;MGI:1919805;MGI:2180216;MGI:2385612;MGI:1321152;MGI:88399;MGI:96083;MGI:1929897;MGI:109355;MGI:1921763
GO:0099092	D33	CC	postsynaptic density, intracellular component	│ │ │ ├─ postsynaptic density, intracellular component	GO:0014069	0.774439	0.774439	HGNC:29112;HGNC:4037;HGNC:18464	IQSEC1;FYN;GRID2IP	MGI:1196356;MGI:95602;MGI:2176213
GO:0098839	D34	CC	postsynaptic density membrane	│ │ │ └─ postsynaptic density membrane	GO:0014069	0.14005	0.169227	HGNC:2903;HGNC:7220;HGNC:17867;HGNC:3390;HGNC:14085;HGNC:37231;HGNC:13823;HGNC:28456;HGNC:9682;HGNC:1953;HGNC:7997;HGNC:17448;HGNC:11433;HGNC:14644	DLG4;MPP2;NPTN;EPHA7;RTN4;SHISA9;NETO1;LRFN4;PTPRT;CHRM4;NRG1;CLSTN2;STX1A;NETO2	MGI:1277959;MGI:1858257;MGI:108077;MGI:95276;MGI:1915835;MGI:1919805;MGI:2180216;MGI:2385612;MGI:1321152;MGI:88399;MGI:96083;MGI:1929897;MGI:109355;MGI:1921763
GO:0099031	D40	CC	anchored component of postsynaptic density membrane	│ │ │ ├─ anchored component of postsynaptic density membrane	GO:0098839			HGNC:2903;HGNC:7220	DLG4;MPP2	MGI:1277959;MGI:1858257
GO:0099147	D41	CC	extrinsic component of postsynaptic density membrane	│ │ │ ├─ extrinsic component of postsynaptic density membrane	GO:0098839
GO:0099061	D42	CC	integral component of postsynaptic density membrane	│ │ │ └─ integral component of postsynaptic density membrane	GO:0098839	0.127384	0.160615	HGNC:17867;HGNC:3390;HGNC:14085;HGNC:37231;HGNC:13823;HGNC:28456;HGNC:9682;HGNC:1953;HGNC:7997;HGNC:17448;HGNC:11433;HGNC:14644	NPTN;EPHA7;RTN4;SHISA9;NETO1;LRFN4;PTPRT;CHRM4;NRG1;CLSTN2;STX1A;NETO2	MGI:108077;MGI:95276;MGI:1915835;MGI:1919805;MGI:2180216;MGI:2385612;MGI:1321152;MGI:88399;MGI:96083;MGI:1929897;MGI:109355;MGI:1921763
GO:0099629	D20	CC	postsynaptic specialization of symmetric synapse	│ │ └─ postsynaptic specialization of symmetric synapse	GO:0099572
GO:0098843	D7	CC	postsynaptic endocytic zone	│ ├─ postsynaptic endocytic zone	GO:0098794			HGNC:9394	PICK1	MGI:894645
GO:0098844	D21	CC	postsynaptic endocytic zone membrane	│ │ └─ postsynaptic endocytic zone membrane	GO:0098843
GO:0098845	D8	CC	postsynaptic endosome	│ ├─ postsynaptic endosome	GO:0098794
GO:0098895	D22	CC	postsynaptic endosome membrane	│ │ ├─ postsynaptic endosome membrane	GO:0098845
GO:0098999	D35	CC	extrinsic component of postsynaptic endosome membrane	│ │ │ └─ extrinsic component of postsynaptic endosome membrane	GO:0098895
GO:0098842	D23	CC	postsynaptic early endosome	│ │ ├─ postsynaptic early endosome	GO:0098845
GO:0098896	D36	CC	postsynaptic early endosome membrane	│ │ │ └─ postsynaptic early endosome membrane	GO:0098842
GO:0098998	D43	CC	extrinsic component of postsynaptic early endosome membrane	│ │ │ └─ extrinsic component of postsynaptic early endosome membrane	GO:0098896
GO:0098837	D24	CC	postsynaptic recycling endosome	│ │ └─ postsynaptic recycling endosome	GO:0098845
GO:0098944	D37	CC	postsynaptic recycling endosome membrane	│ │ └─ postsynaptic recycling endosome membrane	GO:0098837
GO:0099033	D44	CC	anchored component of postsynaptic recycling endosome membrane	│ │ └─ anchored component of postsynaptic recycling endosome membrane	GO:0098944
GO:0045211	D9	CC	postsynaptic membrane	│ ├─ postsynaptic membrane	GO:0098794	0.00117505	0.00660683	HGNC:2695;HGNC:14986;HGNC:4913;HGNC:10003;HGNC:1399;HGNC:6759;HGNC:7648;HGNC:6235;HGNC:6233;HGNC:1395;HGNC:8004;HGNC:4030;HGNC:11068;HGNC:263;HGNC:1768;HGNC:4582;HGNC:2467;HGNC:1165;HGNC:6153;HGNC:4084;HGNC:286;HGNC:3025;HGNC:4485;HGNC:4845	DBN1;SNAP91;HIP1;RGS7;CACNA2D1;MARCKS;NBEA;KCNC3;KCNC1;CACNA1H;NRP1;FXYD6;SLC8A1;ADORA2A;CDH9;GRIK4;CSPG5;DAGLA;ITGB1;GABRD;ADRB2;DRD4;GPER1;HCN1	MGI:1931838;MGI:109132;MGI:1099804;MGI:1346089;MGI:88295;MGI:96907;MGI:1347075;MGI:96669;MGI:96667;MGI:1928842;MGI:106206;MGI:1890226;MGI:107956;MGI:99402;MGI:107433;MGI:95817;MGI:1352747;MGI:2677061;MGI:96610;MGI:95622;MGI:87938;MGI:94926;MGI:1924104;MGI:1096392
GO:0099025	D25	CC	anchored component of postsynaptic membrane	│ │ ├─ anchored component of postsynaptic membrane	GO:0045211			HGNC:1399;HGNC:6759	CACNA2D1;MARCKS	MGI:88295;MGI:96907
GO:0098890	D26	CC	extrinsic component of postsynaptic membrane	│ │ ├─ extrinsic component of postsynaptic membrane	GO:0045211			HGNC:7648	NBEA	MGI:1347075
GO:0099055	D27	CC	integral component of postsynaptic membrane	│ │ └─ integral component of postsynaptic membrane	GO:0045211	0.0233106	0.0563341	HGNC:6235;HGNC:6233;HGNC:1395;HGNC:8004;HGNC:4030;HGNC:11068;HGNC:263;HGNC:1768;HGNC:4582;HGNC:2467;HGNC:1165;HGNC:6153;HGNC:4084;HGNC:286;HGNC:3025;HGNC:4485;HGNC:4845	KCNC3;KCNC1;CACNA1H;NRP1;FXYD6;SLC8A1;ADORA2A;CDH9;GRIK4;CSPG5;DAGLA;ITGB1;GABRD;ADRB2;DRD4;GPER1;HCN1	MGI:96669;MGI:96667;MGI:1928842;MGI:106206;MGI:1890226;MGI:107956;MGI:99402;MGI:107433;MGI:95817;MGI:1352747;MGI:2677061;MGI:96610;MGI:95622;MGI:87938;MGI:94926;MGI:1924104;MGI:1096392
SYNGO:postsyn_ribosome	D10	CC	postsynaptic ribosome	│ ├─ postsynaptic ribosome	GO:0098794
SYNGO:postsyn_er	D11	CC	postsynaptic ER	│ └─ postsynaptic ER	GO:0098794			HGNC:9059	PLCB4	MGI:107464
SYNGO:postsyn_er_membrane	D28	CC	postsynaptic ER membrane	│ ├─ postsynaptic ER membrane	SYNGO:postsyn_er
SYNGO:postsyn_er_membrane_integral	D38	CC	integral component of postsynaptic ER membrane	│ │ └─ integral component of postsynaptic ER membrane	SYNGO:postsyn_er_membrane
SYNGO:postsyn_ser	D29	CC	postsynaptic SER	│ └─ postsynaptic SER	SYNGO:postsyn_er			HGNC:9059	PLCB4	MGI:107464
SYNGO:postsyn_ser_membrane	D39	CC	postsynaptic SER membrane	│ └─ postsynaptic SER membrane	SYNGO:postsyn_ser
SYNGO:postsyn_ser_membrane_integral	D45	CC	integral component of postsynaptic SER membrane	│ └─ integral component of postsynaptic SER membrane	SYNGO:postsyn_ser_membrane
GO:0099544	E1	CC	extrasynaptic space	└─ extrasynaptic space	GO:0045202
GO:0098966	E2	CC	perisynaptic extracellular matrix	└─ perisynaptic extracellular matrix	GO:0099544
SYNGO:synprocess		BP	process in the synapse	process in the synapse		1.84567e-09	9.96662e-08	HGNC:17072;HGNC:2159;HGNC:7142;HGNC:6250;HGNC:7956;HGNC:1388;HGNC:1391;HGNC:1402;HGNC:30339;HGNC:4582;HGNC:4076;HGNC:6233;HGNC:6264;HGNC:6257;HGNC:4845;HGNC:24539;HGNC:19665;HGNC:11495;HGNC:9390;HGNC:9778;HGNC:9091;HGNC:16626;HGNC:22192;HGNC:13406;HGNC:560;HGNC:12645;HGNC:23150;HGNC:11433;HGNC:25636;HGNC:11514;HGNC:17283;HGNC:11506;HGNC:30670;HGNC:30757;HGNC:5289;HGNC:2467;HGNC:2309;HGNC:11444;HG…	ERC1;CNR1;MARCKSL1;KCNH1;NPY1R;CACNA1A;CACNA1D;CACNB2;RIMBP2;GRIK4;GABRA2;KCNC1;KCNJ3;KCNJ11;HCN1;NECAP1;STXBP5;SYN2;PRKAR1B;RAB3B;PLS3;RAPGEF4;SCRN1;PCLO;AP1S2;VAMP4;UNC13A;STX1A;MCTP2;SYT7;RIMS2;SYP;SV2C;STXBP5L;HTR1D;CSPG5;CPLX1;STXBP1;CADPS;SLC18A2;TMEM163;ATP6V1B2;ATP6V1F;ATP6AP1;ATP6V1G1;SNAP91;PPP3CC;PIP5K1C;PRKN;FLOT1;GRID2IP;SLC8A1;RGS7;CHRNA1;CHRNB2;CHRNB4;CHRNA3;GABRG3;GABRD;GRIN2C;SHI…	MGI:2151013;MGI:104615;MGI:97143;MGI:1341721;MGI:104963;MGI:109482;MGI:88293;MGI:894644;MGI:2443235;MGI:95817;MGI:95614;MGI:96667;MGI:104742;MGI:107501;MGI:1096392;MGI:1914852;MGI:1926058;MGI:103020;MGI:97759;MGI:1917158;MGI:104807;MGI:1917723;MGI:1917188;MGI:1349390;MGI:1889383;MGI:1858730;MGI:3051532;MGI:109355;MGI:2685335;MGI:1859545;MGI:2152972;MGI:98467;MGI:1922459;MGI:2443815;MGI:96276;MGI:…
SYNGO:presynprocess	F1	BP	process in the presynapse	├─ process in the presynapse	SYNGO:synprocess	5.17845e-05	0.00139818	HGNC:17072;HGNC:2159;HGNC:7142;HGNC:6250;HGNC:7956;HGNC:1388;HGNC:1391;HGNC:1402;HGNC:30339;HGNC:4582;HGNC:4076;HGNC:6233;HGNC:6264;HGNC:6257;HGNC:4845;HGNC:24539;HGNC:19665;HGNC:11495;HGNC:9390;HGNC:9778;HGNC:9091;HGNC:16626;HGNC:22192;HGNC:13406;HGNC:560;HGNC:12645;HGNC:23150;HGNC:11433;HGNC:25636;HGNC:11514;HGNC:17283;HGNC:11506;HGNC:30670;HGNC:30757;HGNC:5289;HGNC:2467;HGNC:2309;HGNC:11444;HG…	ERC1;CNR1;MARCKSL1;KCNH1;NPY1R;CACNA1A;CACNA1D;CACNB2;RIMBP2;GRIK4;GABRA2;KCNC1;KCNJ3;KCNJ11;HCN1;NECAP1;STXBP5;SYN2;PRKAR1B;RAB3B;PLS3;RAPGEF4;SCRN1;PCLO;AP1S2;VAMP4;UNC13A;STX1A;MCTP2;SYT7;RIMS2;SYP;SV2C;STXBP5L;HTR1D;CSPG5;CPLX1;STXBP1;CADPS;SLC18A2;TMEM163;ATP6V1B2;ATP6V1F;ATP6AP1;ATP6V1G1;SNAP91;PPP3CC;PIP5K1C;PRKN;FLOT1	MGI:2151013;MGI:104615;MGI:97143;MGI:1341721;MGI:104963;MGI:109482;MGI:88293;MGI:894644;MGI:2443235;MGI:95817;MGI:95614;MGI:96667;MGI:104742;MGI:107501;MGI:1096392;MGI:1914852;MGI:1926058;MGI:103020;MGI:97759;MGI:1917158;MGI:104807;MGI:1917723;MGI:1917188;MGI:1349390;MGI:1889383;MGI:1858730;MGI:3051532;MGI:109355;MGI:2685335;MGI:1859545;MGI:2152972;MGI:98467;MGI:1922459;MGI:2443815;MGI:96276;MGI:…
GO:0099509	F2	BP	regulation of presynaptic cytosolic calcium levels	│ ├─ regulation of presynaptic cytosolic calcium levels	SYNGO:presynprocess	0.00422687	0.0207501	HGNC:17072;HGNC:2159;HGNC:7142;HGNC:6250;HGNC:7956;HGNC:1388;HGNC:1391;HGNC:1402;HGNC:30339	ERC1;CNR1;MARCKSL1;KCNH1;NPY1R;CACNA1A;CACNA1D;CACNB2;RIMBP2	MGI:2151013;MGI:104615;MGI:97143;MGI:1341721;MGI:104963;MGI:109482;MGI:88293;MGI:894644;MGI:2443235
GO:1905056	F11	BP	ATPase-coupled calcium ion transmembrane transporter activity involved in regulation of presynaptic cytosolic calcium levels	│ │ ├─ ATPase-coupled calcium ion transmembrane transporter activity involved in regulation of presynaptic cytosolic calcium levels	GO:0099509
GO:0099534	F12	BP	calcium ion binding involved in regulation of presynaptic cytosolic calcium levels	│ │ ├─ calcium ion binding involved in regulation of presynaptic cytosolic calcium levels	GO:0099509
GO:0099626	F13	BP	voltage-gated calcium channel activity involved in regulation of presynaptic cytosolic calcium levels	│ │ └─ voltage-gated calcium channel activity involved in regulation of presynaptic cytosolic calcium levels	GO:0099509	0.0230069	0.0653882	HGNC:1388;HGNC:1391;HGNC:1402;HGNC:30339	CACNA1A;CACNA1D;CACNB2;RIMBP2	MGI:109482;MGI:88293;MGI:894644;MGI:2443235
GO:0099505	F3	BP	regulation of presynaptic membrane potential	│ ├─ regulation of presynaptic membrane potential	SYNGO:presynprocess	0.0862168	0.145491	HGNC:30339;HGNC:4582;HGNC:4076;HGNC:6250;HGNC:6233;HGNC:6264;HGNC:6257;HGNC:4845	RIMBP2;GRIK4;GABRA2;KCNH1;KCNC1;KCNJ3;KCNJ11;HCN1	MGI:2443235;MGI:95817;MGI:95614;MGI:1341721;MGI:96667;MGI:104742;MGI:107501;MGI:1096392
GO:0099507	F14	BP	ligand-gated ion channel activity involved in regulation of presynaptic membrane potential	│ │ ├─ ligand-gated ion channel activity involved in regulation of presynaptic membrane potential	GO:0099505			HGNC:4582;HGNC:4076	GRIK4;GABRA2	MGI:95817;MGI:95614
GO:0099508	F15	BP	voltage-gated ion channel activity involved in regulation of presynaptic membrane potential	│ │ ├─ voltage-gated ion channel activity involved in regulation of presynaptic membrane potential	GO:0099505	0.0402067	0.0904651	HGNC:6250;HGNC:6233;HGNC:6264;HGNC:6257;HGNC:30339	KCNH1;KCNC1;KCNJ3;KCNJ11;RIMBP2	MGI:1341721;MGI:96667;MGI:104742;MGI:107501;MGI:2443235
GO:0150047	F16	BP	G protein-coupled neurotransmitter receptor activity involved in regulation of presynaptic membrane potential	│ │ ├─ G protein-coupled neurotransmitter receptor activity involved in regulation of presynaptic membrane potential	GO:0099505
GO:0140232	F17	BP	intracellular cAMP-activated cation channel activity involved in regulation of presynaptic membrane potential	│ │ └─ intracellular cAMP-activated cation channel activity involved in regulation of presynaptic membrane potential	GO:0099505			HGNC:4845	HCN1	MGI:1096392
GO:0140238	F4	BP	presynaptic endocytosis	│ ├─ presynaptic endocytosis	SYNGO:presynprocess			HGNC:24539	NECAP1	MGI:1914852
GO:0099504	F5	BP	synaptic vesicle cycle	│ ├─ synaptic vesicle cycle	SYNGO:presynprocess	0.000185885	0.00200755	HGNC:19665;HGNC:11495;HGNC:9390;HGNC:9778;HGNC:9091;HGNC:16626;HGNC:22192;HGNC:13406;HGNC:560;HGNC:12645;HGNC:23150;HGNC:11433;HGNC:25636;HGNC:11514;HGNC:17283;HGNC:30339;HGNC:17072;HGNC:11506;HGNC:30670;HGNC:30757;HGNC:5289;HGNC:2467;HGNC:6250;HGNC:7956;HGNC:2309;HGNC:11444;HGNC:1426;HGNC:10935;HGNC:25380;HGNC:854;HGNC:16832;HGNC:868;HGNC:864;HGNC:14986;HGNC:9316;HGNC:8996;HGNC:8607	STXBP5;SYN2;PRKAR1B;RAB3B;PLS3;RAPGEF4;SCRN1;PCLO;AP1S2;VAMP4;UNC13A;STX1A;MCTP2;SYT7;RIMS2;RIMBP2;ERC1;SYP;SV2C;STXBP5L;HTR1D;CSPG5;KCNH1;NPY1R;CPLX1;STXBP1;CADPS;SLC18A2;TMEM163;ATP6V1B2;ATP6V1F;ATP6AP1;ATP6V1G1;SNAP91;PPP3CC;PIP5K1C;PRKN	MGI:1926058;MGI:103020;MGI:97759;MGI:1917158;MGI:104807;MGI:1917723;MGI:1917188;MGI:1349390;MGI:1889383;MGI:1858730;MGI:3051532;MGI:109355;MGI:2685335;MGI:1859545;MGI:2152972;MGI:2443235;MGI:2151013;MGI:98467;MGI:1922459;MGI:2443815;MGI:96276;MGI:1352747;MGI:1341721;MGI:104963;MGI:104727;MGI:107363;MGI:1350922;MGI:106677;MGI:1919410;MGI:109618;MGI:1913394;MGI:109629;MGI:1913540;MGI:109132;MGI:107…
GO:0098693	F18	BP	regulation of synaptic vesicle cycle	│ │ ├─ regulation of synaptic vesicle cycle	GO:0099504	0.109152	0.178612	HGNC:9390;HGNC:9778;HGNC:9091;HGNC:16626;HGNC:22192	PRKAR1B;RAB3B;PLS3;RAPGEF4;SCRN1	MGI:97759;MGI:1917158;MGI:104807;MGI:1917723;MGI:1917188
GO:0097091	F19	BP	synaptic vesicle clustering	│ │ ├─ synaptic vesicle clustering	GO:0099504			HGNC:13406;HGNC:11495	PCLO;SYN2	MGI:1349390;MGI:103020
GO:0099532	F20	BP	synaptic vesicle endosomal processing	│ │ ├─ synaptic vesicle endosomal processing	GO:0099504			HGNC:560;HGNC:12645	AP1S2;VAMP4	MGI:1889383;MGI:1858730
GO:0016182	F29	BP	synaptic vesicle budding from endosome	│ │ │ ├─ synaptic vesicle budding from endosome	GO:0099532			HGNC:560	AP1S2	MGI:1889383
GO:0016189	F30	BP	synaptic vesicle to endosome fusion	│ │ │ └─ synaptic vesicle to endosome fusion	GO:0099532			HGNC:12645	VAMP4	MGI:1858730
GO:0016079	F21	BP	synaptic vesicle exocytosis	│ │ ├─ synaptic vesicle exocytosis	GO:0099504	0.00095266	0.00643046	HGNC:23150;HGNC:11433;HGNC:25636;HGNC:11514;HGNC:17283;HGNC:30339;HGNC:17072;HGNC:11506;HGNC:30670;HGNC:30757;HGNC:19665;HGNC:5289;HGNC:2467;HGNC:6250;HGNC:7956;HGNC:2309;HGNC:11444;HGNC:1426	UNC13A;STX1A;MCTP2;SYT7;RIMS2;RIMBP2;ERC1;SYP;SV2C;STXBP5L;STXBP5;HTR1D;CSPG5;KCNH1;NPY1R;CPLX1;STXBP1;CADPS	MGI:3051532;MGI:109355;MGI:2685335;MGI:1859545;MGI:2152972;MGI:2443235;MGI:2151013;MGI:98467;MGI:1922459;MGI:2443815;MGI:1926058;MGI:96276;MGI:1352747;MGI:1341721;MGI:104963;MGI:104727;MGI:107363;MGI:1350922
GO:0099502	F31	BP	calcium-dependent activation of synaptic vesicle fusion	│ │ │ ├─ calcium-dependent activation of synaptic vesicle fusion	GO:0016079	0.0576987	0.114747	HGNC:11514;HGNC:17283;HGNC:30339;HGNC:17072	SYT7;RIMS2;RIMBP2;ERC1	MGI:1859545;MGI:2152972;MGI:2443235;MGI:2151013
GO:0150037	F41	BP	regulation of calcium-dependent activation of synaptic vesicle fusion	│ │ │ │ └─ regulation of calcium-dependent activation of synaptic vesicle fusion	GO:0099502	0.052083	0.108172	HGNC:17283;HGNC:30339;HGNC:17072	RIMS2;RIMBP2;ERC1	MGI:2152972;MGI:2443235;MGI:2151013
GO:2000300	F32	BP	regulation of synaptic vesicle exocytosis	│ │ │ ├─ regulation of synaptic vesicle exocytosis	GO:0016079	0.0333275	0.0899842	HGNC:11506;HGNC:30670;HGNC:30757;HGNC:19665;HGNC:5289;HGNC:2467;HGNC:6250;HGNC:7956	SYP;SV2C;STXBP5L;STXBP5;HTR1D;CSPG5;KCNH1;NPY1R	MGI:98467;MGI:1922459;MGI:2443815;MGI:1926058;MGI:96276;MGI:1352747;MGI:1341721;MGI:104963
GO:0016081	F33	BP	synaptic vesicle docking	│ │ │ ├─ synaptic vesicle docking	GO:0016079			HGNC:17283;HGNC:19665	RIMS2;STXBP5	MGI:2152972;MGI:1926058
GO:0099148	F42	BP	regulation of synaptic vesicle docking	│ │ │ │ └─ regulation of synaptic vesicle docking	GO:0016081			HGNC:19665	STXBP5	MGI:1926058
GO:0031629	F34	BP	synaptic vesicle fusion to presynaptic active zone membrane	│ │ │ ├─ synaptic vesicle fusion to presynaptic active zone membrane	GO:0016079			HGNC:2309;HGNC:17072	CPLX1;ERC1	MGI:104727;MGI:2151013
GO:0031630	F43	BP	regulation of synaptic vesicle fusion to presynaptic active zone membrane	│ │ │ │ └─ regulation of synaptic vesicle fusion to presynaptic active zone membrane	GO:0031629			HGNC:2309;HGNC:17072	CPLX1;ERC1	MGI:104727;MGI:2151013
GO:0016082	F35	BP	synaptic vesicle priming	│ │ │ └─ synaptic vesicle priming	GO:0016079	0.0175717	0.0527151	HGNC:11444;HGNC:17283;HGNC:17072;HGNC:1426;HGNC:19665	STXBP1;RIMS2;ERC1;CADPS;STXBP5	MGI:107363;MGI:2152972;MGI:2151013;MGI:1350922;MGI:1926058
GO:0010807	F44	BP	regulation of synaptic vesicle priming	│ │ │ └─ regulation of synaptic vesicle priming	GO:0016082			HGNC:19665	STXBP5	MGI:1926058
GO:0098700	F22	BP	synaptic vesicle neurotransmitter loading	│ │ ├─ synaptic vesicle neurotransmitter loading	GO:0099504			HGNC:10935	SLC18A2	MGI:106677
GO:0099162	F36	BP	regulation of synaptic vesicle neurotransmitter loading	│ │ │ └─ regulation of synaptic vesicle neurotransmitter loading	GO:0098700
GO:0099180	F23	BP	zinc ion import into synaptic vesicle	│ │ ├─ zinc ion import into synaptic vesicle	GO:0099504			HGNC:25380	TMEM163	MGI:1919410
GO:0097401	F24	BP	synaptic vesicle proton loading	│ │ ├─ synaptic vesicle proton loading	GO:0099504	0.125291	0.193307	HGNC:854;HGNC:16832;HGNC:868;HGNC:864	ATP6V1B2;ATP6V1F;ATP6AP1;ATP6V1G1	MGI:109618;MGI:1913394;MGI:109629;MGI:1913540
GO:1901546	F37	BP	regulation of proton loading	│ │ │ └─ regulation of proton loading	GO:0097401
GO:0048488	F25	BP	synaptic vesicle endocytosis	│ │ └─ synaptic vesicle endocytosis	GO:0099504	0.394284	0.443569	HGNC:14986;HGNC:9316;HGNC:12645;HGNC:8996;HGNC:11514;HGNC:8607	SNAP91;PPP3CC;VAMP4;PIP5K1C;SYT7;PRKN	MGI:109132;MGI:107162;MGI:1858730;MGI:1298224;MGI:1859545;MGI:1355296
GO:1900242	F38	BP	regulation of synaptic vesicle endocytosis	│ │ ├─ regulation of synaptic vesicle endocytosis	GO:0048488	0.0402067	0.0904651	HGNC:9316;HGNC:12645;HGNC:8996;HGNC:11514;HGNC:8607	PPP3CC;VAMP4;PIP5K1C;SYT7;PRKN	MGI:107162;MGI:1858730;MGI:1298224;MGI:1859545;MGI:1355296
GO:0016185	F39	BP	synaptic vesicle budding from presynaptic endocytic zone membrane	│ │ ├─ synaptic vesicle budding from presynaptic endocytic zone membrane	GO:0048488
GO:0098694	F45	BP	regulation of synaptic vesicle budding from presynaptic endocytic zone membrane	│ │ │ └─ regulation of synaptic vesicle budding from presynaptic endocytic zone membrane	GO:0016185
GO:0016191	F40	BP	synaptic vesicle uncoating	│ │ └─ synaptic vesicle uncoating	GO:0048488
GO:0099525	F6	BP	presynaptic dense core vesicle exocytosis	│ ├─ presynaptic dense core vesicle exocytosis	SYNGO:presynprocess	0.309392	0.355472	HGNC:1426;HGNC:11444;HGNC:19665	CADPS;STXBP1;STXBP5	MGI:1350922;MGI:107363;MGI:1926058
GO:0099161	F26	BP	regulation of presynaptic dense core vesicle exocytosis	│ │ └─ regulation of presynaptic dense core vesicle exocytosis	GO:0099525			HGNC:19665	STXBP5	MGI:1926058
GO:0001504	F7	BP	neurotransmitter uptake	│ ├─ neurotransmitter uptake	SYNGO:presynprocess
GO:0098810	F8	BP	neurotransmitter reuptake	│ ├─ neurotransmitter reuptake	SYNGO:presynprocess			HGNC:3757	FLOT1	MGI:1100500
GO:0051580	F27	BP	regulation of neurotransmitter uptake	│ │ └─ regulation of neurotransmitter uptake	GO:0098810			HGNC:3757	FLOT1	MGI:1100500
SYNGO:presyn_chaperoneProteinFolding	F9	BP	presynaptic chaperone-mediated protein folding	│ ├─ presynaptic chaperone-mediated protein folding	SYNGO:presynprocess
GO:0098928	F10	BP	presynaptic signaling pathway	│ └─ presynaptic signaling pathway	SYNGO:presynprocess
GO:0099526	F28	BP	presynapse to nucleus signaling pathway	│ └─ presynapse to nucleus signaling pathway	GO:0098928
SYNGO:postsynprocess	G1	BP	process in the postsynapse	├─ process in the postsynapse	SYNGO:synprocess	0.000666848	0.00514426	HGNC:18464;HGNC:11068;HGNC:10003;HGNC:4845;HGNC:4076;HGNC:1955;HGNC:1962;HGNC:1964;HGNC:1957;HGNC:4088;HGNC:4084;HGNC:4587;HGNC:37231;HGNC:13823;HGNC:14644;HGNC:3758;HGNC:3025;HGNC:19694;HGNC:8607;HGNC:11329;HGNC:13830;HGNC:2903;HGNC:8592;HGNC:16626;HGNC:7648;HGNC:30669;HGNC:2309;HGNC:6153;HGNC:29112;HGNC:4812;HGNC:7727;HGNC:7997;HGNC:8996;HGNC:9394;HGNC:4913;HGNC:11854;HGNC:712;HGNC:16062;HGNC:2…	GRID2IP;SLC8A1;RGS7;HCN1;GABRA2;CHRNA1;CHRNB2;CHRNB4;CHRNA3;GABRG3;GABRD;GRIN2C;SHISA9;NETO1;NETO2;FLOT2;DRD4;STXBP4;PRKN;SST;CNTNAP2;DLG4;PAK3;RAPGEF4;NBEA;SNAP47;CPLX1;ITGB1;IQSEC1;HAP1;NEDD4;NRG1;PIP5K1C;PICK1;HIP1;TSPAN7;ARRB2;CRTC1;NSMF	MGI:2176213;MGI:107956;MGI:1346089;MGI:1096392;MGI:95614;MGI:87885;MGI:87891;MGI:87892;MGI:87887;MGI:95624;MGI:95622;MGI:95822;MGI:1919805;MGI:2180216;MGI:1921763;MGI:103309;MGI:94926;MGI:1342296;MGI:1355296;MGI:98326;MGI:1914047;MGI:1277959;MGI:1339656;MGI:1917723;MGI:1347075;MGI:1915076;MGI:104727;MGI:96610;MGI:1196356;MGI:1261831;MGI:97297;MGI:96083;MGI:1298224;MGI:894645;MGI:1099804;MGI:12984…
GO:0099566	G2	BP	regulation of postsynaptic cytosolic calcium levels	│ ├─ regulation of postsynaptic cytosolic calcium levels	SYNGO:postsynprocess			HGNC:18464;HGNC:11068	GRID2IP;SLC8A1	MGI:2176213;MGI:107956
GO:1905059	G8	BP	ATPase-coupled calcium ion transmembrane transporter activity involved in regulation of postsynaptic cytosolic calcium levels	│ │ ├─ ATPase-coupled calcium ion transmembrane transporter activity involved in regulation of postsynaptic cytosolic calcium levels	GO:0099566
GO:0099567	G9	BP	calcium ion binding involved in regulation of postsynaptic cytosolic calcium levels	│ │ ├─ calcium ion binding involved in regulation of postsynaptic cytosolic calcium levels	GO:0099566
GO:1905060	G10	BP	calcium:cation antiporter activity involved in regulation of postsynaptic cytosolic calcium ion levels	│ │ ├─ calcium:cation antiporter activity involved in regulation of postsynaptic cytosolic calcium ion levels	GO:0099566			HGNC:11068	SLC8A1	MGI:107956
GO:0098695	G11	BP	inositol 1,4,5-trisphosphate receptor activity involved in regulation of postsynaptic cytosolic calcium levels	│ │ ├─ inositol 1,4,5-trisphosphate receptor activity involved in regulation of postsynaptic cytosolic calcium levels	GO:0099566
GO:0099583	G12	BP	neurotransmitter receptor activity involved in regulation of postsynaptic cytosolic calcium levels	│ │ └─ neurotransmitter receptor activity involved in regulation of postsynaptic cytosolic calcium levels	GO:0099566
GO:0098872	G22	BP	G-protein coupled neurotransmitter receptor activity involved in regulation of postsynaptic cytosolic calcium levels	│ │ └─ G-protein coupled neurotransmitter receptor activity involved in regulation of postsynaptic cytosolic calcium levels	GO:0099583
GO:0060078	G3	BP	regulation of postsynaptic membrane potential	│ ├─ regulation of postsynaptic membrane potential	SYNGO:postsynprocess	0.0594983	0.114747	HGNC:10003;HGNC:4845;HGNC:4076;HGNC:1955;HGNC:1962;HGNC:1964;HGNC:1957;HGNC:4088;HGNC:4084;HGNC:4587	RGS7;HCN1;GABRA2;CHRNA1;CHRNB2;CHRNB4;CHRNA3;GABRG3;GABRD;GRIN2C	MGI:1346089;MGI:1096392;MGI:95614;MGI:87885;MGI:87891;MGI:87892;MGI:87887;MGI:95624;MGI:95622;MGI:95822
GO:0140233	G13	BP	intracellular cAMP-activated cation channel activity involved in regulation of postsynaptic membrane potential	│ │ ├─ intracellular cAMP-activated cation channel activity involved in regulation of postsynaptic membrane potential	GO:0060078
GO:0099579	G23	BP	G protein-coupled neurotransmitter receptor activity involved in regulation of postsynaptic membrane potential	│ │ │ └─ G protein-coupled neurotransmitter receptor activity involved in regulation of postsynaptic membrane potential	GO:0140233
GO:1904315	G14	BP	transmitter-gated ion channel activity involved in regulation of postsynaptic membrane potential	│ │ ├─ transmitter-gated ion channel activity involved in regulation of postsynaptic membrane potential	GO:0060078	0.0717245	0.129104	HGNC:4076;HGNC:1955;HGNC:1962;HGNC:1964;HGNC:1957;HGNC:4088;HGNC:4084;HGNC:4587	GABRA2;CHRNA1;CHRNB2;CHRNB4;CHRNA3;GABRG3;GABRD;GRIN2C	MGI:95614;MGI:87885;MGI:87891;MGI:87892;MGI:87887;MGI:95624;MGI:95622;MGI:95822
GO:1905030	G15	BP	voltage-gated ion channel activity involved in regulation of postsynaptic membrane potential	│ │ └─ voltage-gated ion channel activity involved in regulation of postsynaptic membrane potential	GO:0060078
GO:0098962	G4	BP	regulation of postsynaptic neurotransmitter receptor activity	│ ├─ regulation of postsynaptic neurotransmitter receptor activity	SYNGO:postsynprocess	0.284288	0.333729	HGNC:37231;HGNC:13823;HGNC:14644	SHISA9;NETO1;NETO2	MGI:1919805;MGI:2180216;MGI:1921763
GO:0099072	G5	BP	regulation of postsynaptic membrane neurotransmitter receptor levels	│ ├─ regulation of postsynaptic membrane neurotransmitter receptor levels	SYNGO:postsynprocess	0.00212095	0.0127257	HGNC:3758;HGNC:3025;HGNC:19694;HGNC:8607;HGNC:11329;HGNC:13830;HGNC:18464;HGNC:2903;HGNC:13823;HGNC:14644;HGNC:8592;HGNC:16626;HGNC:7648;HGNC:30669;HGNC:2309;HGNC:6153;HGNC:29112;HGNC:4812;HGNC:7727;HGNC:7997;HGNC:8996;HGNC:9394;HGNC:4913;HGNC:11854	FLOT2;DRD4;STXBP4;PRKN;SST;CNTNAP2;GRID2IP;DLG4;NETO1;NETO2;PAK3;RAPGEF4;NBEA;SNAP47;CPLX1;ITGB1;IQSEC1;HAP1;NEDD4;NRG1;PIP5K1C;PICK1;HIP1;TSPAN7	MGI:103309;MGI:94926;MGI:1342296;MGI:1355296;MGI:98326;MGI:1914047;MGI:2176213;MGI:1277959;MGI:2180216;MGI:1921763;MGI:1339656;MGI:1917723;MGI:1347075;MGI:1915076;MGI:104727;MGI:96610;MGI:1196356;MGI:1261831;MGI:97297;MGI:96083;MGI:1298224;MGI:894645;MGI:1099804;MGI:1298407
GO:0099645	G16	BP	neurotransmitter receptor localization to postsynaptic specialization membrane	│ │ ├─ neurotransmitter receptor localization to postsynaptic specialization membrane	GO:0099072	0.281305	0.333729	HGNC:2903;HGNC:13823;HGNC:14644;HGNC:8592;HGNC:16626;HGNC:7648	DLG4;NETO1;NETO2;PAK3;RAPGEF4;NBEA	MGI:1277959;MGI:2180216;MGI:1921763;MGI:1339656;MGI:1917723;MGI:1347075
GO:0098696	G24	BP	regulation of neurotransmitter receptor localization to postsynaptic specialization membrane	│ │ │ └─ regulation of neurotransmitter receptor localization to postsynaptic specialization membrane	GO:0099645	0.195001	0.277107	HGNC:8592;HGNC:16626;HGNC:7648;HGNC:14644	PAK3;RAPGEF4;NBEA;NETO2	MGI:1339656;MGI:1917723;MGI:1347075;MGI:1921763
GO:0098967	G17	BP	exocytic insertion of neurotransmitter receptor to postsynaptic membrane	│ │ ├─ exocytic insertion of neurotransmitter receptor to postsynaptic membrane	GO:0099072			HGNC:30669;HGNC:2309	SNAP47;CPLX1	MGI:1915076;MGI:104727
GO:0099145	G25	BP	regulation of exocytic insertion of neurotransmitter receptor to postsynaptic membrane	│ │ │ └─ regulation of exocytic insertion of neurotransmitter receptor to postsynaptic membrane	GO:0098967			HGNC:2309	CPLX1	MGI:104727
GO:0098970	G18	BP	postsynaptic neurotransmitter receptor diffusion trapping	│ │ ├─ postsynaptic neurotransmitter receptor diffusion trapping	GO:0099072			HGNC:6153	ITGB1	MGI:96610
GO:0150054	G26	BP	regulation of postsynaptic neurotransmitter receptor diffusion trapping	│ │ │ └─ regulation of postsynaptic neurotransmitter receptor diffusion trapping	GO:0098970			HGNC:6153	ITGB1	MGI:96610
GO:0098884	G19	BP	postsynaptic neurotransmitter receptor endocytosis	│ │ └─ postsynaptic neurotransmitter receptor endocytosis	GO:0099072	0.0208069		HGNC:29112;HGNC:4812;HGNC:7727;HGNC:3025;HGNC:7997;HGNC:8996;HGNC:9394;HGNC:4913;HGNC:11854	IQSEC1;HAP1;NEDD4;DRD4;NRG1;PIP5K1C;PICK1;HIP1;TSPAN7	MGI:1196356;MGI:1261831;MGI:97297;MGI:94926;MGI:96083;MGI:1298224;MGI:894645;MGI:1099804;MGI:1298407
GO:0099149	G27	BP	regulation of postsynaptic neurotransmitter receptor endocytosis	│ │ └─ regulation of postsynaptic neurotransmitter receptor endocytosis	GO:0098884	0.00613047	0.0275871	HGNC:29112;HGNC:4812;HGNC:7727;HGNC:3025;HGNC:7997;HGNC:8996;HGNC:9394;HGNC:4913;HGNC:11854	IQSEC1;HAP1;NEDD4;DRD4;NRG1;PIP5K1C;PICK1;HIP1;TSPAN7	MGI:1196356;MGI:1261831;MGI:97297;MGI:94926;MGI:96083;MGI:1298224;MGI:894645;MGI:1099804;MGI:1298407
GO:0150038	G6	BP	postsynaptic dense core vesicle exocytosis	│ ├─ postsynaptic dense core vesicle exocytosis	SYNGO:postsynprocess
GO:0150044	G20	BP	regulation of postsynaptic dense core vesicle exocytosis	│ │ └─ regulation of postsynaptic dense core vesicle exocytosis	GO:0150038
GO:0098926	G7	BP	postsynaptic signaling pathway	│ └─ postsynaptic signaling pathway	SYNGO:postsynprocess	0.125291	0.193307	HGNC:712;HGNC:16062;HGNC:29843;HGNC:7997	ARRB2;CRTC1;NSMF;NRG1	MGI:99474;MGI:2142523;MGI:1861755;MGI:96083
GO:0099527	G21	BP	postsynapse to nucleus signaling pathway	│ └─ postsynapse to nucleus signaling pathway	GO:0098926	0.23475	0.316913	HGNC:16062;HGNC:29843;HGNC:7997	CRTC1;NSMF;NRG1	MGI:2142523;MGI:1861755;MGI:96083
GO:1905539	G28	BP	regulation of postsynapse to nucleus signaling pathway	│ └─ regulation of postsynapse to nucleus signaling pathway	GO:0099527
GO:0099536	H1	BP	synaptic signaling	├─ synaptic signaling	SYNGO:synprocess	7.81675e-05	0.00140701	HGNC:30238;HGNC:9681;HGNC:2159;HGNC:1165;HGNC:17867;HGNC:1033;HGNC:239;HGNC:9390;HGNC:9392;HGNC:948;HGNC:9059;HGNC:30829;HGNC:4037;HGNC:2852;HGNC:6153;HGNC:9664;HGNC:4485;HGNC:712;HGNC:12684;HGNC:3390;HGNC:29096;HGNC:14540;HGNC:16507;HGNC:14085;HGNC:263;HGNC:286;HGNC:268;HGNC:933;HGNC:1962;HGNC:1959;HGNC:1957;HGNC:4596;HGNC:3025;HGNC:17972;HGNC:4913;HGNC:18129;HGNC:29112;HGNC:7956;HGNC:1569	WLS;PTPRS;CNR1;DAGLA;NPTN;BDNF;ADCY8;PRKAR1B;PRKAR2B;BAIAP3;PLCB4;TUBB2B;FYN;DGKE;ITGB1;PTPRA;GPER1;ARRB2;VGF;EPHA7;ARHGAP44;WNK1;SYNPR;RTN4;ADORA2A;ADRB2;ADORA3;BACE1;CHRNB2;CHRNA5;CHRNA3;GRM4;DRD4;NRN1;HIP1;GHRL;IQSEC1;NPY1R;CCK	MGI:1915401;MGI:97815;MGI:104615;MGI:2677061;MGI:108077;MGI:88145;MGI:1341110;MGI:97759;MGI:97760;MGI:2685783;MGI:107464;MGI:1920960;MGI:95602;MGI:1889276;MGI:96610;MGI:97808;MGI:1924104;MGI:99474;MGI:1343180;MGI:95276;MGI:2144423;MGI:2442092;MGI:1919253;MGI:1915835;MGI:99402;MGI:87938;MGI:104847;MGI:1346542;MGI:87891;MGI:87889;MGI:87887;MGI:1351341;MGI:94926;MGI:1915654;MGI:1099804;MGI:1930008;M…
GO:0099537	H2	BP	trans-synaptic signaling	│ ├─ trans-synaptic signaling	GO:0099536	0.000140723	0.00189976	HGNC:30238;HGNC:9681;HGNC:2159;HGNC:1165;HGNC:17867;HGNC:1033;HGNC:239;HGNC:9390;HGNC:9392;HGNC:948;HGNC:9059;HGNC:30829;HGNC:4037;HGNC:2852;HGNC:6153;HGNC:9664;HGNC:4485;HGNC:712;HGNC:12684;HGNC:3390;HGNC:29096;HGNC:14540;HGNC:16507;HGNC:14085;HGNC:263;HGNC:286;HGNC:268;HGNC:933;HGNC:1962;HGNC:1959;HGNC:1957;HGNC:4596;HGNC:3025;HGNC:17972;HGNC:4913;HGNC:18129;HGNC:29112	WLS;PTPRS;CNR1;DAGLA;NPTN;BDNF;ADCY8;PRKAR1B;PRKAR2B;BAIAP3;PLCB4;TUBB2B;FYN;DGKE;ITGB1;PTPRA;GPER1;ARRB2;VGF;EPHA7;ARHGAP44;WNK1;SYNPR;RTN4;ADORA2A;ADRB2;ADORA3;BACE1;CHRNB2;CHRNA5;CHRNA3;GRM4;DRD4;NRN1;HIP1;GHRL;IQSEC1	MGI:1915401;MGI:97815;MGI:104615;MGI:2677061;MGI:108077;MGI:88145;MGI:1341110;MGI:97759;MGI:97760;MGI:2685783;MGI:107464;MGI:1920960;MGI:95602;MGI:1889276;MGI:96610;MGI:97808;MGI:1924104;MGI:99474;MGI:1343180;MGI:95276;MGI:2144423;MGI:2442092;MGI:1919253;MGI:1915835;MGI:99402;MGI:87938;MGI:104847;MGI:1346542;MGI:87891;MGI:87889;MGI:87887;MGI:1351341;MGI:94926;MGI:1915654;MGI:1099804;MGI:1930008;M…
GO:0099541	H5	BP	trans-synaptic signaling by lipid	│ │ ├─ trans-synaptic signaling by lipid	GO:0099537			HGNC:2159;HGNC:1165	CNR1;DAGLA	MGI:104615;MGI:2677061
GO:0099542	H13	BP	trans-synaptic signaling by endocannabinoid	│ │ │ └─ trans-synaptic signaling by endocannabinoid	GO:0099541			HGNC:2159;HGNC:1165	CNR1;DAGLA	MGI:104615;MGI:2677061
GO:0098921	H21	BP	retrograde trans-synaptic signaling by endocannabinoid	│ │ │ ├─ retrograde trans-synaptic signaling by endocannabinoid	GO:0099542			HGNC:2159;HGNC:1165	CNR1;DAGLA	MGI:104615;MGI:2677061
GO:0099178	H26	BP	regulation of retrograde trans-synaptic signaling by endocanabinoid	│ │ │ │ └─ regulation of retrograde trans-synaptic signaling by endocanabinoid	GO:0098921
GO:0099553	H22	BP	trans-synaptic signaling by endocannabinoid, modulating synaptic transmission	│ │ │ └─ trans-synaptic signaling by endocannabinoid, modulating synaptic transmission	GO:0099542
GO:0150036	H27	BP	regulation of trans-synaptic signaling by endocannabinoid, modulating synaptic transmission	│ │ │ └─ regulation of trans-synaptic signaling by endocannabinoid, modulating synaptic transmission	GO:0099553
GO:0099540	H6	BP	trans-synaptic signaling by neuropeptide	│ │ ├─ trans-synaptic signaling by neuropeptide	GO:0099537
GO:0099543	H7	BP	trans-synaptic signaling by soluble gas	│ │ ├─ trans-synaptic signaling by soluble gas	GO:0099537
GO:0099548	H14	BP	trans-synaptic signaling by nitric oxide	│ │ │ └─ trans-synaptic signaling by nitric oxide	GO:0099543
GO:0099555	H23	BP	trans-synaptic signaling by nitric oxide, modulating synaptic transmission	│ │ │ └─ trans-synaptic signaling by nitric oxide, modulating synaptic transmission	GO:0099548
GO:0098925	H28	BP	retrograde trans-synaptic signaling by nitric oxide, modulating synaptic transmission	│ │ │ └─ retrograde trans-synaptic signaling by nitric oxide, modulating synaptic transmission	GO:0099555
GO:0099545	H8	BP	trans-synaptic signaling by trans-synaptic complex	│ │ ├─ trans-synaptic signaling by trans-synaptic complex	GO:0099537			HGNC:17867	NPTN	MGI:108077
GO:0098942	H15	BP	retrograde trans-synaptic signaling by trans-synaptic protein complex	│ │ │ ├─ retrograde trans-synaptic signaling by trans-synaptic protein complex	GO:0099545
GO:0099557	H16	BP	trans-synaptic signaling by trans-synaptic complex, modulating synaptic transmission	│ │ │ └─ trans-synaptic signaling by trans-synaptic complex, modulating synaptic transmission	GO:0099545			HGNC:17867	NPTN	MGI:108077
GO:0099157	H9	BP	trans-synaptic signalling via exosome	│ │ ├─ trans-synaptic signalling via exosome	GO:0099537			HGNC:30238	WLS	MGI:1915401
GO:0099183	H10	BP	trans-synaptic signaling by BDNF, modulating synaptic transmission	│ │ ├─ trans-synaptic signaling by BDNF, modulating synaptic transmission	GO:0099537			HGNC:1033	BDNF	MGI:88145
GO:0150035	H17	BP	regulation of trans-synaptic signaling by BDNF, modulating synaptic transmission	│ │ │ └─ regulation of trans-synaptic signaling by BDNF, modulating synaptic transmission	GO:0099183
GO:0007268	H11	BP	chemical synaptic transmission	│ │ └─ chemical synaptic transmission	GO:0099537	0.000382508	0.00344257	HGNC:239;HGNC:9390;HGNC:9392;HGNC:948;HGNC:9059;HGNC:30829;HGNC:4037;HGNC:2852;HGNC:6153;HGNC:9664;HGNC:9681;HGNC:4485;HGNC:712;HGNC:12684;HGNC:3390;HGNC:29096;HGNC:14540;HGNC:16507;HGNC:14085;HGNC:263;HGNC:286;HGNC:268;HGNC:933;HGNC:1962;HGNC:1959;HGNC:1957;HGNC:4596;HGNC:3025;HGNC:17972;HGNC:4913;HGNC:18129;HGNC:29112	ADCY8;PRKAR1B;PRKAR2B;BAIAP3;PLCB4;TUBB2B;FYN;DGKE;ITGB1;PTPRA;PTPRS;GPER1;ARRB2;VGF;EPHA7;ARHGAP44;WNK1;SYNPR;RTN4;ADORA2A;ADRB2;ADORA3;BACE1;CHRNB2;CHRNA5;CHRNA3;GRM4;DRD4;NRN1;HIP1;GHRL;IQSEC1	MGI:1341110;MGI:97759;MGI:97760;MGI:2685783;MGI:107464;MGI:1920960;MGI:95602;MGI:1889276;MGI:96610;MGI:97808;MGI:97815;MGI:1924104;MGI:99474;MGI:1343180;MGI:95276;MGI:2144423;MGI:2442092;MGI:1919253;MGI:1915835;MGI:99402;MGI:87938;MGI:104847;MGI:1346542;MGI:87891;MGI:87889;MGI:87887;MGI:1351341;MGI:94926;MGI:1915654;MGI:1099804;MGI:1930008;MGI:1196356
GO:0050804	H18	BP	modulation of chemical synaptic transmission	│ │ ├─ modulation of chemical synaptic transmission	GO:0007268	0.00325678	0.0175866	HGNC:239;HGNC:9390;HGNC:9392;HGNC:948;HGNC:9059;HGNC:30829;HGNC:4037;HGNC:2852;HGNC:6153;HGNC:9664;HGNC:9681;HGNC:4485;HGNC:712;HGNC:12684;HGNC:3390;HGNC:29096;HGNC:14540;HGNC:16507;HGNC:14085	ADCY8;PRKAR1B;PRKAR2B;BAIAP3;PLCB4;TUBB2B;FYN;DGKE;ITGB1;PTPRA;PTPRS;GPER1;ARRB2;VGF;EPHA7;ARHGAP44;WNK1;SYNPR;RTN4	MGI:1341110;MGI:97759;MGI:97760;MGI:2685783;MGI:107464;MGI:1920960;MGI:95602;MGI:1889276;MGI:96610;MGI:97808;MGI:97815;MGI:1924104;MGI:99474;MGI:1343180;MGI:95276;MGI:2144423;MGI:2442092;MGI:1919253;MGI:1915835
GO:0099531	H19	BP	presynaptic process involved in chemical synaptic transmission	│ │ ├─ presynaptic process involved in chemical synaptic transmission	GO:0007268	0.0106087		HGNC:263;HGNC:286;HGNC:268;HGNC:933;HGNC:1962;HGNC:1959;HGNC:1957;HGNC:4596;HGNC:3025;HGNC:17972;HGNC:4913	ADORA2A;ADRB2;ADORA3;BACE1;CHRNB2;CHRNA5;CHRNA3;GRM4;DRD4;NRN1;HIP1	MGI:99402;MGI:87938;MGI:104847;MGI:1346542;MGI:87891;MGI:87889;MGI:87887;MGI:1351341;MGI:94926;MGI:1915654;MGI:1099804
GO:0099171	H24	BP	presynaptic modulation of chemical synaptic transmission	│ │ │ └─ presynaptic modulation of chemical synaptic transmission	GO:0099531	0.0106087	0.0409194	HGNC:263;HGNC:286;HGNC:268;HGNC:933;HGNC:1962;HGNC:1959;HGNC:1957;HGNC:4596;HGNC:3025;HGNC:17972;HGNC:4913	ADORA2A;ADRB2;ADORA3;BACE1;CHRNB2;CHRNA5;CHRNA3;GRM4;DRD4;NRN1;HIP1	MGI:99402;MGI:87938;MGI:104847;MGI:1346542;MGI:87891;MGI:87889;MGI:87887;MGI:1351341;MGI:94926;MGI:1915654;MGI:1099804
GO:0099565	H20	BP	postsynaptic process involved in chemical synaptic transmission	│ │ └─ postsynaptic process involved in chemical synaptic transmission	GO:0007268			HGNC:18129;HGNC:29112	GHRL;IQSEC1	MGI:1930008;MGI:1196356
GO:0099170	H25	BP	postsynaptic modulation of chemical synaptic transmission	│ │ └─ postsynaptic modulation of chemical synaptic transmission	GO:0099565			HGNC:18129;HGNC:29112	GHRL;IQSEC1	MGI:1930008;MGI:1196356
GO:0099538	H3	BP	synaptic signaling via neuropeptide	│ ├─ synaptic signaling via neuropeptide	GO:0099536	0.0670191	0.124794	HGNC:12684;HGNC:7956;HGNC:1569	VGF;NPY1R;CCK	MGI:1343180;MGI:104963;MGI:88297
GO:0099163	H4	BP	synaptic signaling by nitric oxide	│ └─ synaptic signaling by nitric oxide	GO:0099536
GO:0150045	H12	BP	regulation of synaptic signaling by nitric oxide	│ └─ regulation of synaptic signaling by nitric oxide	GO:0099163
GO:0050808	I1	BP	synapse organization	├─ synapse organization	SYNGO:synprocess	0.016886	0.0527151	HGNC:9681;HGNC:7648;HGNC:8004;HGNC:17848;HGNC:2904;HGNC:3390;HGNC:10728;HGNC:18129;HGNC:12687;HGNC:16626;HGNC:17748;HGNC:8592;HGNC:29096;HGNC:9857;HGNC:6759;HGNC:1459;HGNC:20766;HGNC:9682;HGNC:13406;HGNC:30339;HGNC:17283;HGNC:17072;HGNC:9091;HGNC:163;HGNC:1461;HGNC:2903;HGNC:7220;HGNC:1768;HGNC:3387;HGNC:28456;HGNC:7997;HGNC:6876;HGNC:2175;HGNC:9248;HGNC:4038;HGNC:15590;HGNC:9106;HGNC:6153;HGNC:2…	PTPRS;NBEA;NRP1;STK38L;DLG5;EPHA7;SEMA3F;GHRL;VHL;RAPGEF4;DACT1;PAK3;ARHGAP44;RAP1B;MARCKS;CAMK1;TUBA1A;PTPRT;PCLO;RIMBP2;RIMS2;ERC1;PLS3;ACTN1;CAMK2B;DLG4;MPP2;CDH9;EPHA3;LRFN4;NRG1;MAPK14;CNTN5;PPFIA4;FZD1;ARHGEF15;PLXNC1;ITGB1;EXOC2;SORT1;APPL1;DBN1;RAC3	MGI:97815;MGI:1347075;MGI:106206;MGI:1922250;MGI:1918478;MGI:95276;MGI:1096347;MGI:1930008;MGI:103223;MGI:1917723;MGI:1891740;MGI:1339656;MGI:2144423;MGI:894315;MGI:96907;MGI:1098535;MGI:98869;MGI:1321152;MGI:1349390;MGI:2443235;MGI:2152972;MGI:2151013;MGI:104807;MGI:2137706;MGI:88257;MGI:1277959;MGI:1858257;MGI:107433;MGI:99612;MGI:2385612;MGI:96083;MGI:1346865;MGI:3042287;MGI:1915757;MGI:119662…
GO:0099172	I2	BP	presynapse organization	│ ├─ presynapse organization	GO:0050808
GO:0099174	I16	BP	regulation of presynapse organization	│ │ └─ regulation of presynapse organization	GO:0099172
GO:0099173	I3	BP	postsynapse organization	│ ├─ postsynapse organization	GO:0050808	0.169737	0.254605	HGNC:8004;HGNC:17848;HGNC:2904;HGNC:3390;HGNC:10728;HGNC:18129;HGNC:12687;HGNC:16626;HGNC:17748;HGNC:8592	NRP1;STK38L;DLG5;EPHA7;SEMA3F;GHRL;VHL;RAPGEF4;DACT1;PAK3	MGI:106206;MGI:1922250;MGI:1918478;MGI:95276;MGI:1096347;MGI:1930008;MGI:103223;MGI:1917723;MGI:1891740;MGI:1339656
GO:0099175	I17	BP	regulation of postsynapse organization	│ │ ├─ regulation of postsynapse organization	GO:0099173	0.28113	0.333729	HGNC:3390;HGNC:10728;HGNC:18129;HGNC:12687;HGNC:16626;HGNC:17748;HGNC:8592	EPHA7;SEMA3F;GHRL;VHL;RAPGEF4;DACT1;PAK3	MGI:95276;MGI:1096347;MGI:1930008;MGI:103223;MGI:1917723;MGI:1891740;MGI:1339656
GO:0099084	I18	BP	postsynaptic specialization organization	│ │ └─ postsynaptic specialization organization	GO:0099173
GO:0099563	I4	BP	modification of synaptic structure	│ ├─ modification of synaptic structure	GO:0050808	0.649218		HGNC:29096;HGNC:9857;HGNC:6759	ARHGAP44;RAP1B;MARCKS	MGI:2144423;MGI:894315;MGI:96907
GO:0099010	I19	BP	modification of postsynaptic structure	│ │ └─ modification of postsynaptic structure	GO:0099563	0.630518	0.654769	HGNC:29096;HGNC:9857;HGNC:6759	ARHGAP44;RAP1B;MARCKS	MGI:2144423;MGI:894315;MGI:96907
GO:0099159	I34	BP	regulation of modification of postsynaptic structure	│ │ ├─ regulation of modification of postsynaptic structure	GO:0099010
GO:0098885	I35	BP	modification of postsynaptic actin cytoskeleton	│ │ └─ modification of postsynaptic actin cytoskeleton	GO:0099010			HGNC:6759	MARCKS	MGI:96907
GO:1905274	I47	BP	regulation of modification of postsynaptic actin cytoskeleton	│ │ └─ regulation of modification of postsynaptic actin cytoskeleton	GO:0098885			HGNC:6759	MARCKS	MGI:96907
GO:0050807	I5	BP	regulation of synapse organization	│ ├─ regulation of synapse organization	GO:0050808	0.54903	0.601952	HGNC:1459;HGNC:20766;HGNC:9682	CAMK1;TUBA1A;PTPRT	MGI:1098535;MGI:98869;MGI:1321152
GO:0098918	I6	BP	structural constituent of synapse	│ ├─ structural constituent of synapse	GO:0050808	0.0137443	0.0494796	HGNC:13406;HGNC:30339;HGNC:17283;HGNC:17072;HGNC:9091;HGNC:163;HGNC:1461;HGNC:2903;HGNC:7220	PCLO;RIMBP2;RIMS2;ERC1;PLS3;ACTN1;CAMK2B;DLG4;MPP2	MGI:1349390;MGI:2443235;MGI:2152972;MGI:2151013;MGI:104807;MGI:2137706;MGI:88257;MGI:1277959;MGI:1858257
GO:0099181	I20	BP	structural constituent of presynapse	│ │ ├─ structural constituent of presynapse	GO:0098918	0.00770174	0.0319918	HGNC:13406;HGNC:30339;HGNC:17283;HGNC:17072;HGNC:9091	PCLO;RIMBP2;RIMS2;ERC1;PLS3	MGI:1349390;MGI:2443235;MGI:2152972;MGI:2151013;MGI:104807
GO:0098882	I36	BP	structural constituent of active zone	│ │ │ ├─ structural constituent of active zone	GO:0099181	0.017108	0.0527151	HGNC:13406;HGNC:30339;HGNC:17283;HGNC:17072	PCLO;RIMBP2;RIMS2;ERC1	MGI:1349390;MGI:2443235;MGI:2152972;MGI:2151013
GO:0098699	I37	BP	structural constituent of presynaptic actin cytoskeleton	│ │ │ └─ structural constituent of presynaptic actin cytoskeleton	GO:0099181			HGNC:9091	PLS3	MGI:104807
GO:0099186	I21	BP	structural constituent of postsynapse	│ │ └─ structural constituent of postsynapse	GO:0098918	0.253404	0.333468	HGNC:163;HGNC:1461;HGNC:2903;HGNC:7220	ACTN1;CAMK2B;DLG4;MPP2	MGI:2137706;MGI:88257;MGI:1277959;MGI:1858257
GO:0098973	I38	BP	structural constituent of postsynaptic actin cytoskeleton	│ │ ├─ structural constituent of postsynaptic actin cytoskeleton	GO:0099186			HGNC:1461	CAMK2B	MGI:88257
GO:0099184	I39	BP	structural constituent of postsynaptic intermediate filament cytoskeleton	│ │ ├─ structural constituent of postsynaptic intermediate filament cytoskeleton	GO:0099186
GO:0098879	I40	BP	structural constituent of postsynaptic specialization	│ │ ├─ structural constituent of postsynaptic specialization	GO:0099186
GO:0098919	I41	BP	structural constituent of postsynaptic density	│ │ └─ structural constituent of postsynaptic density	GO:0099186			HGNC:2903;HGNC:7220	DLG4;MPP2	MGI:1277959;MGI:1858257
GO:0150043	I7	BP	structural constituent of synapse-associated extracellular matrix	│ ├─ structural constituent of synapse-associated extracellular matrix	GO:0050808
GO:0099560	I8	BP	synapse adhesion between pre- and post-synapse	│ ├─ synapse adhesion between pre- and post-synapse	GO:0050808	0.178	0.259783	HGNC:1768;HGNC:3387;HGNC:28456;HGNC:9681;HGNC:7997;HGNC:6876	CDH9;EPHA3;LRFN4;PTPRS;NRG1;MAPK14	MGI:107433;MGI:99612;MGI:2385612;MGI:97815;MGI:96083;MGI:1346865
GO:0099179	I22	BP	regulation of synaptic membrane adhesion	│ │ └─ regulation of synaptic membrane adhesion	GO:0099560			HGNC:6876	MAPK14	MGI:1346865
GO:0008039	I9	BP	synaptic target recognition	│ ├─ synaptic target recognition	GO:0050808
GO:0007416	I10	BP	synapse assembly	│ ├─ synapse assembly	GO:0050808	0.682575	0.695454	HGNC:1768;HGNC:2175;HGNC:9248;HGNC:9681;HGNC:7997;HGNC:28456;HGNC:4038;HGNC:15590	CDH9;CNTN5;PPFIA4;PTPRS;NRG1;LRFN4;FZD1;ARHGEF15	MGI:107433;MGI:3042287;MGI:1915757;MGI:97815;MGI:96083;MGI:2385612;MGI:1196625;MGI:3045246
GO:0099054	I23	BP	presynapse assembly	│ │ ├─ presynapse assembly	GO:0007416	0.259364	0.333468	HGNC:2175;HGNC:9248;HGNC:9681	CNTN5;PPFIA4;PTPRS	MGI:3042287;MGI:1915757;MGI:97815
GO:0051963	I24	BP	regulation of synapse assembly	│ │ ├─ regulation of synapse assembly	GO:0007416	0.7172	0.7172	HGNC:7997;HGNC:28456;HGNC:4038;HGNC:15590	NRG1;LRFN4;FZD1;ARHGEF15	MGI:96083;MGI:2385612;MGI:1196625;MGI:3045246
GO:1905606	I42	BP	regulation of presynapse assembly	│ │ │ ├─ regulation of presynapse assembly	GO:0051963	0.591087	0.625856	HGNC:7997;HGNC:28456;HGNC:4038	NRG1;LRFN4;FZD1	MGI:96083;MGI:2385612;MGI:1196625
GO:0150052	I43	BP	regulation of postsynapse assembly	│ │ │ └─ regulation of postsynapse assembly	GO:0051963			HGNC:15590	ARHGEF15	MGI:3045246
GO:0098698	I25	BP	postsynaptic specialization assembly	│ │ ├─ postsynaptic specialization assembly	GO:0007416			HGNC:9681;HGNC:28456	PTPRS;LRFN4	MGI:97815;MGI:2385612
GO:0099150	I44	BP	regulation of postsynaptic specialization assembly	│ │ │ ├─ regulation of postsynaptic specialization assembly	GO:0098698
GO:0097107	I45	BP	postsynaptic density assembly	│ │ │ └─ postsynaptic density assembly	GO:0098698			HGNC:9681;HGNC:28456	PTPRS;LRFN4	MGI:97815;MGI:2385612
GO:0099151	I48	BP	regulation of postsynaptic density assembly	│ │ │ └─ regulation of postsynaptic density assembly	GO:0097107			HGNC:9681;HGNC:28456	PTPRS;LRFN4	MGI:97815;MGI:2385612
GO:0097104	I26	BP	postsynaptic membrane assembly	│ │ └─ postsynaptic membrane assembly	GO:0007416
GO:0098883	I11	BP	synapse disassembly	│ ├─ synapse disassembly	GO:0050808			HGNC:9106;HGNC:6153	PLXNC1;ITGB1	MGI:1890127;MGI:96610
GO:1905806	I27	BP	regulation of synapse disassembly	│ │ └─ regulation of synapse disassembly	GO:0098883			HGNC:9106;HGNC:6153	PLXNC1;ITGB1	MGI:1890127;MGI:96610
GO:0060074	I12	BP	synapse maturation	│ ├─ synapse maturation	GO:0050808	0.284288		HGNC:24968;HGNC:8592;HGNC:1461	EXOC2;PAK3;CAMK2B	MGI:1913732;MGI:1339656;MGI:88257
GO:0090128	I28	BP	regulation of synapse maturation	│ │ └─ regulation of synapse maturation	GO:0060074	0.210585	0.291579	HGNC:24968;HGNC:8592;HGNC:1461	EXOC2;PAK3;CAMK2B	MGI:1913732;MGI:1339656;MGI:88257
GO:0099558	I13	BP	maintenance of synapse structure	│ ├─ maintenance of synapse structure	GO:0050808	0.284288	0.333729	HGNC:11186;HGNC:24035;HGNC:6153	SORT1;APPL1;ITGB1	MGI:1338015;MGI:1920243;MGI:96610
GO:0099559	I29	BP	maintenance of alignment of postsynaptic density and presynaptic active zone	│ │ ├─ maintenance of alignment of postsynaptic density and presynaptic active zone	GO:0099558
GO:0098880	I30	BP	maintenance of postsynaptic specialization structure	│ │ └─ maintenance of postsynaptic specialization structure	GO:0099558			HGNC:6153	ITGB1	MGI:96610
GO:0099562	I46	BP	maintenance of postsynaptic density structure	│ │ └─ maintenance of postsynaptic density structure	GO:0098880
GO:0099187	I14	BP	presynaptic cytoskeleton organization	│ ├─ presynaptic cytoskeleton organization	GO:0050808
GO:0099140	I31	BP	presynaptic actin cytoskeleton organization	│ │ └─ presynaptic actin cytoskeleton organization	GO:0099187
GO:0099188	I15	BP	postsynaptic cytoskeleton organization	│ └─ postsynaptic cytoskeleton organization	GO:0050808			HGNC:2695;HGNC:9803	DBN1;RAC3	MGI:1931838;MGI:2180784
GO:0098974	I32	BP	postsynaptic actin cytoskeleton organization	│ ├─ postsynaptic actin cytoskeleton organization	GO:0099188			HGNC:2695;HGNC:9803	DBN1;RAC3	MGI:1931838;MGI:2180784
GO:0099190	I33	BP	postsynaptic spectrin-associated cytoskeleton organization	│ └─ postsynaptic spectrin-associated cytoskeleton organization	GO:0099188
SYNGO:metabolism	J1	BP	metabolism	├─ metabolism	SYNGO:synprocess	0.557363	0.601952	HGNC:11054;HGNC:2159;HGNC:13432;HGNC:7727;HGNC:108;HGNC:8607;HGNC:10064;HGNC:12687;HGNC:4093	SLC6A7;CNR1;RNF19A;NEDD4;ACHE;PRKN;TRIM3;VHL;GAD2	MGI:2147363;MGI:104615;MGI:1353623;MGI:97297;MGI:87876;MGI:1355296;MGI:1860040;MGI:103223;MGI:95634
SYNGO:presyn_ATPmetabolic	J2	BP	ATP metabolic process in the presynapse	│ ├─ ATP metabolic process in the presynapse	SYNGO:metabolism			HGNC:2159	CNR1	MGI:104615
SYNGO:presyn_regulationATPmetabolic	J12	BP	regulation of ATP metabolic process in the presynapse	│ │ └─ regulation of ATP metabolic process in the presynapse	SYNGO:presyn_ATPmetabolic			HGNC:2159	CNR1	MGI:104615
SYNGO:postsyn_ATPmetabolic	J3	BP	ATP metabolic process in the postsynapse	│ ├─ ATP metabolic process in the postsynapse	SYNGO:metabolism
GO:0099546	J4	BP	protein catabolic process, modulating synaptic transmission	│ ├─ protein catabolic process, modulating synaptic transmission	SYNGO:metabolism
GO:0099574	J5	BP	regulation of protein catabolic process at synapse, modulating synaptic transmission	│ ├─ regulation of protein catabolic process at synapse, modulating synaptic transmission	SYNGO:metabolism			HGNC:13432;HGNC:7727	RNF19A;NEDD4	MGI:1353623;MGI:97297
GO:0099576	J13	BP	regulation of protein catabolic process at postsynapse, modulating synaptic transmission	│ │ ├─ regulation of protein catabolic process at postsynapse, modulating synaptic transmission	GO:0099574			HGNC:13432;HGNC:7727	RNF19A;NEDD4	MGI:1353623;MGI:97297
GO:0099575	J14	BP	regulation of protein catabolic process at presynapse, modulating synaptic transmission	│ │ └─ regulation of protein catabolic process at presynapse, modulating synaptic transmission	GO:0099574
GO:0099547	J6	BP	regulation of translation at synapse, modulating synaptic transmission	│ ├─ regulation of translation at synapse, modulating synaptic transmission	SYNGO:metabolism
GO:0099578	J15	BP	regulation of translation at postsynapse, modulating synaptic transmission	│ │ ├─ regulation of translation at postsynapse, modulating synaptic transmission	GO:0099547
GO:0099577	J16	BP	regulation of translation at presynapse, modulating synaptic transmission	│ │ └─ regulation of translation at presynapse, modulating synaptic transmission	GO:0099547
GO:0042135	J7	BP	neurotransmitter catabolic process	│ ├─ neurotransmitter catabolic process	SYNGO:metabolism			HGNC:108	ACHE	MGI:87876
GO:0140246	J8	BP	protein catabolic process at synapse	│ ├─ protein catabolic process at synapse	SYNGO:metabolism	0.0473389	0.102252	HGNC:8607;HGNC:10064;HGNC:12687;HGNC:7727	PRKN;TRIM3;VHL;NEDD4	MGI:1355296;MGI:1860040;MGI:103223;MGI:97297
GO:0140247	J17	BP	protein catabolic process at presynapse	│ │ ├─ protein catabolic process at presynapse	GO:0140246			HGNC:8607	PRKN	MGI:1355296
GO:0140251	J21	BP	regulation protein catabolic process at presynapse	│ │ │ └─ regulation protein catabolic process at presynapse	GO:0140247			HGNC:8607	PRKN	MGI:1355296
GO:0140249	J18	BP	protein catabolic process at postsynapse	│ │ └─ protein catabolic process at postsynapse	GO:0140246	0.0836561		HGNC:10064;HGNC:12687;HGNC:7727	TRIM3;VHL;NEDD4	MGI:1860040;MGI:103223;MGI:97297
GO:0140252	J22	BP	regulation protein catabolic process at postsynapse	│ │ └─ regulation protein catabolic process at postsynapse	GO:0140249	0.0389721	0.0904651	HGNC:10064;HGNC:12687;HGNC:7727	TRIM3;VHL;NEDD4	MGI:1860040;MGI:103223;MGI:97297
GO:0042136	J9	BP	neurotransmitter biosynthetic process	│ ├─ neurotransmitter biosynthetic process	SYNGO:metabolism			HGNC:4093	GAD2	MGI:95634
GO:0140241	J10	BP	translation at synapse	│ ├─ translation at synapse	SYNGO:metabolism
GO:0140236	J19	BP	translation at presynapse	│ │ ├─ translation at presynapse	GO:0140241
GO:0140242	J20	BP	translation at postsynapse	│ │ └─ translation at postsynapse	GO:0140241
GO:0140245	J23	BP	regulation of translation at postsynapse	│ │ └─ regulation of translation at postsynapse	GO:0140242
GO:0140235	J11	BP	RNA polyadenylation at postsynapse	│ └─ RNA polyadenylation at postsynapse	SYNGO:metabolism
SYNGO:transport	K1	BP	transport	└─ transport	SYNGO:synprocess	0.0376793	0.0904651	HGNC:3014;HGNC:17972;HGNC:24968;HGNC:13823;HGNC:3758;HGNC:19167;HGNC:6766;HGNC:29096	DPYSL2;NRN1;EXOC2;NETO1;FLOT2;KIF17;MADD;ARHGAP44	MGI:1349763;MGI:1915654;MGI:1913732;MGI:2180216;MGI:103309;MGI:1098229;MGI:2444672;MGI:2144423
GO:0008088	K2	BP	axo-dendritic transport	├─ axo-dendritic transport	SYNGO:transport	0.081702	0.14232	HGNC:24968;HGNC:13823;HGNC:3758;HGNC:19167	EXOC2;NETO1;FLOT2;KIF17	MGI:1913732;MGI:2180216;MGI:103309;MGI:1098229
GO:0098930	K7	BP	axonal transport	│ ├─ axonal transport	GO:0008088			HGNC:24968;HGNC:13823	EXOC2;NETO1	MGI:1913732;MGI:2180216
GO:0008089	K13	BP	anterograde axonal transport	│ │ ├─ anterograde axonal transport	GO:0098930			HGNC:24968;HGNC:13823	EXOC2;NETO1	MGI:1913732;MGI:2180216
GO:0099641	K21	BP	anterograde axonal protein transport	│ │ │ ├─ anterograde axonal protein transport	GO:0008089			HGNC:24968	EXOC2	MGI:1913732
GO:0140231	K22	BP	anterograde axonal transport of neurotransmitter receptor complex	│ │ │ └─ anterograde axonal transport of neurotransmitter receptor complex	GO:0008089			HGNC:13823	NETO1	MGI:2180216
GO:0099088	K14	BP	axonal transport of messenger ribonucleoprotein complex	│ │ └─ axonal transport of messenger ribonucleoprotein complex	GO:0098930
GO:0098935	K8	BP	dendritic transport	│ └─ dendritic transport	GO:0008088			HGNC:3758;HGNC:19167	FLOT2;KIF17	MGI:103309;MGI:1098229
GO:0098937	K15	BP	anterograde dendritic transport	│ ├─ anterograde dendritic transport	GO:0098935			HGNC:3758;HGNC:19167	FLOT2;KIF17	MGI:103309;MGI:1098229
GO:0098971	K23	BP	anterograde dendritic transport of neurotransmitter receptor complex	│ │ └─ anterograde dendritic transport of neurotransmitter receptor complex	GO:0098937			HGNC:19167	KIF17	MGI:1098229
GO:0098939	K16	BP	dendritic transport of mitochondrion	│ ├─ dendritic transport of mitochondrion	GO:0098935
GO:0098961	K17	BP	dendritic transport of ribonucleoprotein complex	│ └─ dendritic transport of ribonucleoprotein complex	GO:0098935
GO:0098963	K24	BP	dendritic transport of messenger ribonucleoprotein complex	│ └─ dendritic transport of messenger ribonucleoprotein complex	GO:0098961
GO:0098964	K27	BP	anterograde dendritic transport of messenger ribonucleoprotein complex	│ └─ anterograde dendritic transport of messenger ribonucleoprotein complex	GO:0098963
GO:0099514	K3	BP	synaptic vesicle cytoskeletal transport	├─ synaptic vesicle cytoskeletal transport	SYNGO:transport			HGNC:6766	MADD	MGI:2444672
GO:0099517	K9	BP	synaptic vesicle transport along microtubule	│ └─ synaptic vesicle transport along microtubule	GO:0099514			HGNC:6766	MADD	MGI:2444672
GO:0048490	K18	BP	anterograde synaptic vesicle transport	│ └─ anterograde synaptic vesicle transport	GO:0099517			HGNC:6766	MADD	MGI:2444672
GO:1903742	K25	BP	regulation of anterograde synaptic vesicle transport	│ └─ regulation of anterograde synaptic vesicle transport	GO:0048490
GO:0099090	K4	BP	synaptic vesicle recycling via endosome	├─ synaptic vesicle recycling via endosome	SYNGO:transport
GO:0099158	K10	BP	regulation of recycling endosome localization within postsynapse	│ └─ regulation of recycling endosome localization within postsynapse	GO:0099090
GO:0099089	K5	BP	establishment of endoplasmic reticulum localization to postsynapse	├─ establishment of endoplasmic reticulum localization to postsynapse	SYNGO:transport
GO:0099637	K6	BP	neurotransmitter receptor transport	└─ neurotransmitter receptor transport	SYNGO:transport			HGNC:29096	ARHGAP44	MGI:2144423
GO:0098877	K11	BP	neurotransmitter receptor transport to plasma membrane	├─ neurotransmitter receptor transport to plasma membrane	GO:0099637			HGNC:29096	ARHGAP44	MGI:2144423
GO:0098969	K19	BP	neurotransmitter receptor transport to postsynaptic membrane	│ ├─ neurotransmitter receptor transport to postsynaptic membrane	GO:0098877
GO:0099639	K20	BP	neurotransmitter receptor transport, endosome to plasma membrane	│ └─ neurotransmitter receptor transport, endosome to plasma membrane	GO:0098877			HGNC:29096	ARHGAP44	MGI:2144423
GO:0098887	K26	BP	neurotransmitter receptor transport, endosome to postsynaptic membrane	│ └─ neurotransmitter receptor transport, endosome to postsynaptic membrane	GO:0099639			HGNC:29096	ARHGAP44	MGI:2144423
GO:0099152	K28	BP	regulation of neurotransmitter receptor transport, endosome to postsynaptic membrane	│ └─ regulation of neurotransmitter receptor transport, endosome to postsynaptic membrane	GO:0098887			HGNC:29096	ARHGAP44	MGI:2144423
GO:0098943	K12	BP	neurotransmitter receptor transport, postsynaptic endosome to lysosome	└─ neurotransmitter receptor transport, postsynaptic endosome to lysosome	GO:0099637
